# Supplementary material for: Human mate-choice copying is domain-general social learning
Source: Sci Rep. 2018 Jan 29;8:1715. doi: 10.1038/s41598-018-19770-8 (PMC5788917; doi:10.1038/s41598-018-19770-8)
Supplement: Supplementary file 2 — Dataset 1 [file 41598_2018_19770_MOESM2_ESM.csv]

playerID	trialID	groupID	nplayers	condition	questions.per.block	initial.rating	initial.decision.time	social.rating	social.decision.time	final.rating	final.decision.time	orientation	know.anyone	remember.initial.ratings	use.social.info	experiment.intent
1	1	1	10	Art	10	57	5937	70	3515	57	5000	0	No	60	Mostly_individual	Social_influence
1	2	1	10	Art	10	63	5250	85	1985	60	4140	0	No	60	Mostly_individual	Social_influence
1	3	1	10	Art	10	63	4375	77	2531	59	4265	0	No	60	Mostly_individual	Social_influence
1	4	1	10	Art	10	5	4625	31	2062	35	4937	0	No	60	Mostly_individual	Social_influence
1	5	1	10	Art	10	6	3640	94	2562	55	3000	0	No	60	Mostly_individual	Social_influence
1	6	1	10	Art	10	40	5062	80	1719	35	3703	0	No	60	Mostly_individual	Social_influence
1	7	1	10	Art	10	46	10094	56	4094	55	3000	0	No	60	Mostly_individual	Social_influence
1	8	1	10	Art	10	95	4500	35	3671	68	4109	0	No	60	Mostly_individual	Social_influence
1	9	1	10	Art	10	8	10000	49	1859	30	8594	0	No	60	Mostly_individual	Social_influence
1	10	1	10	Art	10	57	5578	75	2781	73	3578	0	No	60	Mostly_individual	Social_influence
1	11	1	10	Faces	10	15	5078	57	2922	7	5891	0	No	60	Mostly_individual	Social_influence
1	12	1	10	Faces	10	3	10656	40	1953	5	5844	0	No	60	Mostly_individual	Social_influence
1	13	1	10	Faces	10	31	4922	6	3297	16	11031	0	No	60	Mostly_individual	Social_influence
1	14	1	10	Faces	10	34	5203	26	2250	19	4578	0	No	60	Mostly_individual	Social_influence
1	15	1	10	Faces	10	21	8000	12	3359	10	3813	0	No	60	Mostly_individual	Social_influence
1	16	1	10	Faces	10	56	11422	40	1891	50	6656	0	No	60	Mostly_individual	Social_influence
1	17	1	10	Faces	10	45	13812	64	2406	45	3984	0	No	60	Mostly_individual	Social_influence
1	18	1	10	Faces	10	5	6484	43	5266	2	4766	0	No	60	Mostly_individual	Social_influence
1	19	1	10	Faces	10	2	11485	29	1687	12	3250	0	No	60	Mostly_individual	Social_influence
1	20	1	10	Faces	10	41	5641	9	2156	35	8453	0	No	60	Mostly_individual	Social_influence
1	21	1	10	Hands	10	0	6094	77	4047	1	6532	0	No	60	Mostly_individual	Social_influence
1	22	1	10	Hands	10	23	4203	38	3093	13	2781	0	No	60	Mostly_individual	Social_influence
1	23	1	10	Hands	10	17	10172	22	11281	23	4906	0	No	60	Mostly_individual	Social_influence
1	24	1	10	Hands	10	21	12344	32	1890	20	7843	0	No	60	Mostly_individual	Social_influence
1	25	1	10	Hands	10	2	11407	30	2062	5	9296	0	No	60	Mostly_individual	Social_influence
1	26	1	10	Hands	10	10	6812	54	2765	22	7375	0	No	60	Mostly_individual	Social_influence
1	27	1	10	Hands	10	30	4203	21	2250	31	4687	0	No	60	Mostly_individual	Social_influence
1	28	1	10	Hands	10	1	9375	52	2093	0	3562	0	No	60	Mostly_individual	Social_influence
1	29	1	10	Hands	10	8	5313	31	2219	7	4453	0	No	60	Mostly_individual	Social_influence
1	30	1	10	Hands	10	43	13438	42	1844	49	5844	0	No	60	Mostly_individual	Social_influence
2	31	1	10	Art	10	80	2469	54	2547	51	8250	2	No	59	Mostly_individual	Social_influence
2	32	1	10	Art	10	54	7328	46	1953	74	18500	2	No	59	Mostly_individual	Social_influence
2	33	1	10	Art	10	53	3296	38	1969	69	16531	2	No	59	Mostly_individual	Social_influence
2	34	1	10	Art	10	92	2937	51	2593	78	6437	2	No	59	Mostly_individual	Social_influence
2	35	1	10	Art	10	94	3453	21	7766	67	29500	2	No	59	Mostly_individual	Social_influence
2	36	1	10	Art	10	80	25672	45	8422	66	9046	2	No	59	Mostly_individual	Social_influence
2	37	1	10	Art	10	73	30407	53	1891	80	6046	2	No	59	Mostly_individual	Social_influence
2	38	1	10	Art	10	63	3485	70	2000	81	5171	2	No	59	Mostly_individual	Social_influence
2	39	1	10	Art	10	37	5000	68	2047	54	4422	2	No	59	Mostly_individual	Social_influence
2	40	1	10	Art	10	76	8469	74	5063	78	6843	2	No	59	Mostly_individual	Social_influence
2	41	1	10	Faces	10	29	3265	30	1656	23	3329	2	No	59	Mostly_individual	Social_influence
2	42	1	10	Faces	10	20	10984	2	1218	14	2531	2	No	59	Mostly_individual	Social_influence
2	43	1	10	Faces	10	6	4266	6	2641	28	2187	2	No	59	Mostly_individual	Social_influence
2	44	1	10	Faces	10	51	21219	37	22797	16	5625	2	No	59	Mostly_individual	Social_influence
2	45	1	10	Faces	10	43	3125	58	3344	61	4250	2	No	59	Mostly_individual	Social_influence
2	46	1	10	Faces	10	53	3094	41	4532	35	7329	2	No	59	Mostly_individual	Social_influence
2	47	1	10	Faces	10	55	4875	42	2718	36	2391	2	No	59	Mostly_individual	Social_influence
2	48	1	10	Faces	10	14	4594	0	7922	0	16390	2	No	59	Mostly_individual	Social_influence
2	49	1	10	Faces	10	0	3390	2	6250	0	4281	2	No	59	Mostly_individual	Social_influence
2	50	1	10	Faces	10	45	2297	9	2235	26	11672	2	No	59	Mostly_individual	Social_influence
2	51	1	10	Hands	10	40	12688	41	13516	36	2328	2	No	59	Mostly_individual	Social_influence
2	52	1	10	Hands	10	38	2547	16	1546	35	2094	2	No	59	Mostly_individual	Social_influence
2	53	1	10	Hands	10	36	4703	17	2937	40	3672	2	No	59	Mostly_individual	Social_influence
2	54	1	10	Hands	10	49	3875	14	2687	67	3281	2	No	59	Mostly_individual	Social_influence
2	55	1	10	Hands	10	37	15141	53	9968	46	3172	2	No	59	Mostly_individual	Social_influence
2	56	1	10	Hands	10	35	3813	38	1344	27	3109	2	No	59	Mostly_individual	Social_influence
2	57	1	10	Hands	10	34	5610	21	3484	11	4094	2	No	59	Mostly_individual	Social_influence
2	58	1	10	Hands	10	44	46860	3	13750	36	2907	2	No	59	Mostly_individual	Social_influence
2	59	1	10	Hands	10	51	4000	26	2141	50	3531	2	No	59	Mostly_individual	Social_influence
2	60	1	10	Hands	10	37	2500	70	1813	33	3547	2	No	59	Mostly_individual	Social_influence
3	61	1	10	Art	10	59	3734	70	3110	61	2250	0	Prefer_not_to_answer	50	Both_social_and_individual	Social_influence
3	62	1	10	Art	10	43	5500	50	2547	30	1953	0	Prefer_not_to_answer	50	Both_social_and_individual	Social_influence
3	63	1	10	Art	10	40	2921	44	2797	31	2703	0	Prefer_not_to_answer	50	Both_social_and_individual	Social_influence
3	64	1	10	Art	10	31	2844	18	2360	34	2390	0	Prefer_not_to_answer	50	Both_social_and_individual	Social_influence
3	65	1	10	Art	10	65	3219	94	3016	66	1907	0	Prefer_not_to_answer	50	Both_social_and_individual	Social_influence
3	66	1	10	Art	10	59	5391	80	3422	58	2078	0	Prefer_not_to_answer	50	Both_social_and_individual	Social_influence
3	67	1	10	Art	10	60	2954	71	2328	66	2313	0	Prefer_not_to_answer	50	Both_social_and_individual	Social_influence
3	68	1	10	Art	10	25	2844	91	3157	31	2125	0	Prefer_not_to_answer	50	Both_social_and_individual	Social_influence
3	69	1	10	Art	10	23	3672	47	2312	15	4250	0	Prefer_not_to_answer	50	Both_social_and_individual	Social_influence
3	70	1	10	Art	10	74	3812	75	3406	70	3250	0	Prefer_not_to_answer	50	Both_social_and_individual	Social_influence
3	71	1	10	Faces	10	27	3421	57	3094	24	3515	0	Prefer_not_to_answer	50	Both_social_and_individual	Social_influence
3	72	1	10	Faces	10	24	2718	2	1641	31	3156	0	Prefer_not_to_answer	50	Both_social_and_individual	Social_influence
3	73	1	10	Faces	10	32	4157	41	2656	40	3500	0	Prefer_not_to_answer	50	Both_social_and_individual	Social_influence
3	74	1	10	Faces	10	39	2890	25	2484	21	2265	0	Prefer_not_to_answer	50	Both_social_and_individual	Social_influence
3	75	1	10	Faces	10	54	6422	37	2750	52	3782	0	Prefer_not_to_answer	50	Both_social_and_individual	Social_influence
3	76	1	10	Faces	10	69	4890	39	4140	76	3187	0	Prefer_not_to_answer	50	Both_social_and_individual	Social_influence
3	77	1	10	Faces	10	43	7000	22	3938	37	2906	0	Prefer_not_to_answer	50	Both_social_and_individual	Social_influence
3	78	1	10	Faces	10	35	4375	0	2796	25	3171	0	Prefer_not_to_answer	50	Both_social_and_individual	Social_influence
3	79	1	10	Faces	10	31	4110	8	2984	35	2921	0	Prefer_not_to_answer	50	Both_social_and_individual	Social_influence
3	80	1	10	Faces	10	34	3391	9	3156	30	3922	0	Prefer_not_to_answer	50	Both_social_and_individual	Social_influence
3	81	1	10	Hands	10	43	3766	5	2687	37	1968	0	Prefer_not_to_answer	50	Both_social_and_individual	Social_influence
3	82	1	10	Hands	10	35	3078	37	2375	41	2984	0	Prefer_not_to_answer	50	Both_social_and_individual	Social_influence
3	83	1	10	Hands	10	58	8078	36	5859	36	7562	0	Prefer_not_to_answer	50	Both_social_and_individual	Social_influence
3	84	1	10	Hands	10	39	5937	52	2266	35	1829	0	Prefer_not_to_answer	50	Both_social_and_individual	Social_influence
3	85	1	10	Hands	10	18	2531	53	6765	53	4688	0	Prefer_not_to_answer	50	Both_social_and_individual	Social_influence
3	86	1	10	Hands	10	42	3562	37	2781	43	2516	0	Prefer_not_to_answer	50	Both_social_and_individual	Social_influence
3	87	1	10	Hands	10	31	3218	60	2609	45	1891	0	Prefer_not_to_answer	50	Both_social_and_individual	Social_influence
3	88	1	10	Hands	10	22	4750	52	4172	34	3297	0	Prefer_not_to_answer	50	Both_social_and_individual	Social_influence
3	89	1	10	Hands	10	27	4250	28	3281	36	2328	0	Prefer_not_to_answer	50	Both_social_and_individual	Social_influence
3	90	1	10	Hands	10	47	5359	70	3032	43	3250	0	Prefer_not_to_answer	50	Both_social_and_individual	Social_influence
4	91	1	10	Art	10	57	5250	91	3297	66	3344	1	Yes	83	Mostly_individual	Social_influence
4	92	1	10	Art	10	66	3750	85	4188	72	4734	1	Yes	83	Mostly_individual	Social_influence
4	93	1	10	Art	10	76	8422	38	3390	81	4172	1	Yes	83	Mostly_individual	Social_influence
4	94	1	10	Art	10	80	3688	18	3625	71	4828	1	Yes	83	Mostly_individual	Social_influence
4	95	1	10	Art	10	51	8796	94	3109	57	2812	1	Yes	83	Mostly_individual	Social_influence
4	96	1	10	Art	10	7	7735	24	3437	7	3094	1	Yes	83	Mostly_individual	Social_influence
4	97	1	10	Art	10	47	5047	42	2797	42	3516	1	Yes	83	Mostly_individual	Social_influence
4	98	1	10	Art	10	86	6375	35	4375	82	3828	1	Yes	83	Mostly_individual	Social_influence
4	99	1	10	Art	10	55	5953	44	3171	53	5219	1	Yes	83	Mostly_individual	Social_influence
4	100	1	10	Art	10	55	9031	65	5110	46	5156	1	Yes	83	Mostly_individual	Social_influence
4	101	1	10	Faces	10	37	5218	57	2453	42	3110	1	Yes	83	Mostly_individual	Social_influence
4	102	1	10	Faces	10	16	6719	40	1844	52	6813	1	Yes	83	Mostly_individual	Social_influence
4	103	1	10	Faces	10	24	11485	22	3953	35	4781	1	Yes	83	Mostly_individual	Social_influence
4	104	1	10	Faces	10	25	4969	5	2891	27	2516	1	Yes	83	Mostly_individual	Social_influence
4	105	1	10	Faces	10	52	6296	58	3156	57	4093	1	Yes	83	Mostly_individual	Social_influence
4	106	1	10	Faces	10	26	7718	44	4515	34	2672	1	Yes	83	Mostly_individual	Social_influence
4	107	1	10	Faces	10	60	5953	41	4078	60	4141	1	Yes	83	Mostly_individual	Social_influence
4	108	1	10	Faces	10	21	8812	0	3750	12	3594	1	Yes	83	Mostly_individual	Social_influence
4	109	1	10	Faces	10	7	4828	11	4047	15	3484	1	Yes	83	Mostly_individual	Social_influence
4	110	1	10	Faces	10	36	6875	51	2812	41	4625	1	Yes	83	Mostly_individual	Social_influence
4	111	1	10	Hands	10	29	5046	5	3172	41	3047	1	Yes	83	Mostly_individual	Social_influence
4	112	1	10	Hands	10	58	6578	16	3750	57	3844	1	Yes	83	Mostly_individual	Social_influence
4	113	1	10	Hands	10	26	7797	17	4234	46	9015	1	Yes	83	Mostly_individual	Social_influence
4	114	1	10	Hands	10	55	7156	14	2203	60	4485	1	Yes	83	Mostly_individual	Social_influence
4	115	1	10	Hands	10	59	6609	23	2875	57	3407	1	Yes	83	Mostly_individual	Social_influence
4	116	1	10	Hands	10	53	4937	36	2812	44	3282	1	Yes	83	Mostly_individual	Social_influence
4	117	1	10	Hands	10	55	9141	39	3062	56	3829	1	Yes	83	Mostly_individual	Social_influence
4	118	1	10	Hands	10	42	5250	52	3578	38	3062	1	Yes	83	Mostly_individual	Social_influence
4	119	1	10	Hands	10	31	7797	52	4031	41	2828	1	Yes	83	Mostly_individual	Social_influence
4	120	1	10	Hands	10	60	3766	70	3328	50	5265	1	Yes	83	Mostly_individual	Social_influence
5	121	1	10	Art	10	82	5625	67	3359	90	2750	0	Yes	60	Both_social_and_individual	Social_influence
5	122	1	10	Art	10	49	6891	62	1782	58	5765	0	Yes	60	Both_social_and_individual	Social_influence
5	123	1	10	Art	10	36	6187	77	1453	31	3594	0	Yes	60	Both_social_and_individual	Social_influence
5	124	1	10	Art	10	84	5469	18	2063	81	4828	0	Yes	60	Both_social_and_individual	Social_influence
5	125	1	10	Art	10	37	8000	94	2375	36	4579	0	Yes	60	Both_social_and_individual	Social_influence
5	126	1	10	Art	10	50	8063	80	3437	50	7328	0	Yes	60	Both_social_and_individual	Social_influence
5	127	1	10	Art	10	57	4344	42	3266	33	3610	0	Yes	60	Both_social_and_individual	Social_influence
5	128	1	10	Art	10	62	6031	70	1875	68	4218	0	Yes	60	Both_social_and_individual	Social_influence
5	129	1	10	Art	10	72	13156	15	2313	25	13609	0	Yes	60	Both_social_and_individual	Social_influence
5	130	1	10	Art	10	72	12031	53	2843	75	3218	0	Yes	60	Both_social_and_individual	Social_influence
5	131	1	10	Faces	10	29	7719	30	3500	27	5016	0	Yes	60	Both_social_and_individual	Social_influence
5	132	1	10	Faces	10	32	5641	2	3219	33	6968	0	Yes	60	Both_social_and_individual	Social_influence
5	133	1	10	Faces	10	6	11016	6	2000	12	3484	0	Yes	60	Both_social_and_individual	Social_influence
5	134	1	10	Faces	10	11	5734	28	2484	23	2969	0	Yes	60	Both_social_and_individual	Social_influence
5	135	1	10	Faces	10	62	5890	53	2046	56	4890	0	Yes	60	Both_social_and_individual	Social_influence
5	136	1	10	Faces	10	65	9891	62	2781	77	3922	0	Yes	60	Both_social_and_individual	Social_influence
5	137	1	10	Faces	10	29	12860	64	3047	30	5359	0	Yes	60	Both_social_and_individual	Social_influence
5	138	1	10	Faces	10	11	8125	15	2015	5	3657	0	Yes	60	Both_social_and_individual	Social_influence
5	139	1	10	Faces	10	3	11921	29	2469	2	2843	0	Yes	60	Both_social_and_individual	Social_influence
5	140	1	10	Faces	10	15	14437	51	2484	25	6907	0	Yes	60	Both_social_and_individual	Social_influence
5	141	1	10	Hands	10	78	6422	5	3047	62	4265	0	Yes	60	Both_social_and_individual	Social_influence
5	142	1	10	Hands	10	26	9656	56	2484	48	6781	0	Yes	60	Both_social_and_individual	Social_influence
5	143	1	10	Hands	10	56	14578	17	8532	54	8844	0	Yes	60	Both_social_and_individual	Social_influence
5	144	1	10	Hands	10	16	6078	52	3641	35	3078	0	Yes	60	Both_social_and_individual	Social_influence
5	145	1	10	Hands	10	20	5422	5	2156	63	10750	0	Yes	60	Both_social_and_individual	Social_influence
5	146	1	10	Hands	10	43	10485	13	2641	56	4922	0	Yes	60	Both_social_and_individual	Social_influence
5	147	1	10	Hands	10	57	10625	21	1985	47	6235	0	Yes	60	Both_social_and_individual	Social_influence
5	148	1	10	Hands	10	15	5594	29	4828	34	2750	0	Yes	60	Both_social_and_individual	Social_influence
5	149	1	10	Hands	10	25	13140	52	2891	28	5000	0	Yes	60	Both_social_and_individual	Social_influence
5	150	1	10	Hands	10	53	8781	70	1844	59	7797	0	Yes	60	Both_social_and_individual	Social_influence
6	151	1	10	Art	10	70	9609	54	3750	70	2562	2	No	70	Mostly_individual	Social_influence
6	152	1	10	Art	10	94	9078	71	4984	99	5468	2	No	70	Mostly_individual	Social_influence
6	153	1	10	Art	10	78	7797	74	3688	84	5563	2	No	70	Mostly_individual	Social_influence
6	154	1	10	Art	10	51	8078	55	7516	54	3735	2	No	70	Mostly_individual	Social_influence
6	155	1	10	Art	10	84	13906	59	3281	85	3141	2	No	70	Mostly_individual	Social_influence
6	156	1	10	Art	10	81	6969	73	2672	76	5547	2	No	70	Mostly_individual	Social_influence
6	157	1	10	Art	10	58	12531	71	3562	56	2719	2	No	70	Mostly_individual	Social_influence
6	158	1	10	Art	10	87	5750	67	3609	83	6594	2	No	70	Mostly_individual	Social_influence
6	159	1	10	Art	10	64	8859	43	7578	61	9078	2	No	70	Mostly_individual	Social_influence
6	160	1	10	Art	10	75	7250	75	4922	67	3031	2	No	70	Mostly_individual	Social_influence
6	161	1	10	Faces	10	45	9125	57	4703	40	4203	2	No	70	Mostly_individual	Social_influence
6	162	1	10	Faces	10	38	5171	2	3813	42	5547	2	No	70	Mostly_individual	Social_influence
6	163	1	10	Faces	10	44	8140	20	5766	45	3328	2	No	70	Mostly_individual	Social_influence
6	164	1	10	Faces	10	27	7375	5	2922	25	3422	2	No	70	Mostly_individual	Social_influence
6	165	1	10	Faces	10	46	5750	11	5954	45	3812	2	No	70	Mostly_individual	Social_influence
6	166	1	10	Faces	10	18	6312	21	2469	28	4375	2	No	70	Mostly_individual	Social_influence
6	167	1	10	Faces	10	45	12703	43	5234	53	3938	2	No	70	Mostly_individual	Social_influence
6	168	1	10	Faces	10	52	10000	0	3344	43	3625	2	No	70	Mostly_individual	Social_influence
6	169	1	10	Faces	10	23	7141	29	2688	20	5922	2	No	70	Mostly_individual	Social_influence
6	170	1	10	Faces	10	58	5954	43	5797	57	3140	2	No	70	Mostly_individual	Social_influence
6	171	1	10	Hands	10	56	3813	39	2063	44	3047	2	No	70	Mostly_individual	Social_influence
6	172	1	10	Hands	10	46	12047	16	9906	64	5813	2	No	70	Mostly_individual	Social_influence
6	173	1	10	Hands	10	32	8844	17	6922	39	6797	2	No	70	Mostly_individual	Social_influence
6	174	1	10	Hands	10	33	4844	14	1671	29	3953	2	No	70	Mostly_individual	Social_influence
6	175	1	10	Hands	10	44	5125	53	2141	40	4093	2	No	70	Mostly_individual	Social_influence
6	176	1	10	Hands	10	38	10047	54	5547	37	3765	2	No	70	Mostly_individual	Social_influence
6	177	1	10	Hands	10	63	9250	56	2250	66	3109	2	No	70	Mostly_individual	Social_influence
6	178	1	10	Hands	10	41	5781	3	2750	40	5156	2	No	70	Mostly_individual	Social_influence
6	179	1	10	Hands	10	53	10531	6	7188	64	5938	2	No	70	Mostly_individual	Social_influence
6	180	1	10	Hands	10	62	7797	54	1828	74	3391	2	No	70	Mostly_individual	Social_influence
7	181	1	10	Art	10	58	5953	91	2547	58	1985	1	Yes	94	Both_social_and_individual	Non_social_influence
7	182	1	10	Art	10	55	7422	85	2719	63	3016	1	Yes	94	Both_social_and_individual	Non_social_influence
7	183	1	10	Art	10	58	6765	38	2781	54	2031	1	Yes	94	Both_social_and_individual	Non_social_influence
7	184	1	10	Art	10	51	8000	18	3125	51	3000	1	Yes	94	Both_social_and_individual	Non_social_influence
7	185	1	10	Art	10	42	7421	94	6219	43	2187	1	Yes	94	Both_social_and_individual	Non_social_influence
7	186	1	10	Art	10	24	8766	16	1547	17	2469	1	Yes	94	Both_social_and_individual	Non_social_influence
7	187	1	10	Art	10	59	7391	71	2156	68	3844	1	Yes	94	Both_social_and_individual	Non_social_influence
7	188	1	10	Art	10	78	5937	35	2578	79	2188	1	Yes	94	Both_social_and_individual	Non_social_influence
7	189	1	10	Art	10	57	12984	15	6359	54	6906	1	Yes	94	Both_social_and_individual	Non_social_influence
7	190	1	10	Art	10	55	12937	75	2359	60	3985	1	Yes	94	Both_social_and_individual	Non_social_influence
7	191	1	10	Faces	10	57	14906	27	2532	53	4828	1	Yes	94	Both_social_and_individual	Non_social_influence
7	192	1	10	Faces	10	21	6438	2	1890	17	4141	1	Yes	94	Both_social_and_individual	Non_social_influence
7	193	1	10	Faces	10	38	10829	21	2469	43	3032	1	Yes	94	Both_social_and_individual	Non_social_influence
7	194	1	10	Faces	10	15	3953	5	1734	12	2750	1	Yes	94	Both_social_and_individual	Non_social_influence
7	195	1	10	Faces	10	46	4547	11	1312	30	2812	1	Yes	94	Both_social_and_individual	Non_social_influence
7	196	1	10	Faces	10	39	3687	42	1859	35	2344	1	Yes	94	Both_social_and_individual	Non_social_influence
7	197	1	10	Faces	10	44	12328	22	6313	47	2688	1	Yes	94	Both_social_and_individual	Non_social_influence
7	198	1	10	Faces	10	8	8578	0	2812	6	2094	1	Yes	94	Both_social_and_individual	Non_social_influence
7	199	1	10	Faces	10	28	9360	27	3968	40	2985	1	Yes	94	Both_social_and_individual	Non_social_influence
7	200	1	10	Faces	10	31	6015	29	2094	39	2297	1	Yes	94	Both_social_and_individual	Non_social_influence
7	201	1	10	Hands	10	32	8079	42	1468	23	3344	1	Yes	94	Both_social_and_individual	Non_social_influence
7	202	1	10	Hands	10	55	11500	16	2484	45	8469	1	Yes	94	Both_social_and_individual	Non_social_influence
7	203	1	10	Hands	10	37	30047	67	6782	39	4703	1	Yes	94	Both_social_and_individual	Non_social_influence
7	204	1	10	Hands	10	47	9297	52	1922	48	3562	1	Yes	94	Both_social_and_individual	Non_social_influence
7	205	1	10	Hands	10	47	8484	5	2532	41	6375	1	Yes	94	Both_social_and_individual	Non_social_influence
7	206	1	10	Hands	10	56	10079	35	4265	56	2765	1	Yes	94	Both_social_and_individual	Non_social_influence
7	207	1	10	Hands	10	48	13687	21	3000	47	3391	1	Yes	94	Both_social_and_individual	Non_social_influence
7	208	1	10	Hands	10	52	20188	25	4594	51	4547	1	Yes	94	Both_social_and_individual	Non_social_influence
7	209	1	10	Hands	10	28	10203	52	2954	29	2844	1	Yes	94	Both_social_and_individual	Non_social_influence
7	210	1	10	Hands	10	68	10969	67	1797	55	7016	1	Yes	94	Both_social_and_individual	Non_social_influence
8	211	1	10	Art	10	51	7797	57	2375	60	2813	2	Yes	86	Mostly_individual	Social_influence
8	212	1	10	Art	10	51	5171	61	3125	74	4484	2	Yes	86	Mostly_individual	Social_influence
8	213	1	10	Art	10	73	5078	77	2312	72	2485	2	Yes	86	Mostly_individual	Social_influence
8	214	1	10	Art	10	72	5250	53	3000	71	3187	2	Yes	86	Mostly_individual	Social_influence
8	215	1	10	Art	10	76	6922	60	8203	84	2187	2	Yes	86	Mostly_individual	Social_influence
8	216	1	10	Art	10	59	10078	80	2125	54	2703	2	Yes	86	Mostly_individual	Social_influence
8	217	1	10	Art	10	39	3688	57	5297	45	7531	2	Yes	86	Mostly_individual	Social_influence
8	218	1	10	Art	10	72	8656	91	1891	80	2375	2	Yes	86	Mostly_individual	Social_influence
8	219	1	10	Art	10	42	8078	45	1890	48	10453	2	Yes	86	Mostly_individual	Social_influence
8	220	1	10	Art	10	51	5844	65	1875	53	4750	2	Yes	86	Mostly_individual	Social_influence
8	221	1	10	Faces	10	5	5485	33	2594	8	4000	2	Yes	86	Mostly_individual	Social_influence
8	222	1	10	Faces	10	14	3875	40	2750	8	7125	2	Yes	86	Mostly_individual	Social_influence
8	223	1	10	Faces	10	8	6000	24	2359	7	3391	2	Yes	86	Mostly_individual	Social_influence
8	224	1	10	Faces	10	36	3907	45	1344	0	9781	2	Yes	86	Mostly_individual	Social_influence
8	225	1	10	Faces	10	23	5906	58	1828	40	3469	2	Yes	86	Mostly_individual	Social_influence
8	226	1	10	Faces	10	19	5359	67	2360	36	6375	2	Yes	86	Mostly_individual	Social_influence
8	227	1	10	Faces	10	26	8203	45	4281	15	2829	2	Yes	86	Mostly_individual	Social_influence
8	228	1	10	Faces	10	1	4719	16	2125	1	7062	2	Yes	86	Mostly_individual	Social_influence
8	229	1	10	Faces	10	2	4609	29	3062	7	2734	2	Yes	86	Mostly_individual	Social_influence
8	230	1	10	Faces	10	13	5203	31	1625	11	3938	2	Yes	86	Mostly_individual	Social_influence
8	231	1	10	Hands	10	49	10547	40	1078	35	5750	2	Yes	86	Mostly_individual	Social_influence
8	232	1	10	Hands	10	12	5437	56	2594	40	14312	2	Yes	86	Mostly_individual	Social_influence
8	233	1	10	Hands	10	18	13953	41	6359	18	7875	2	Yes	86	Mostly_individual	Social_influence
8	234	1	10	Hands	10	19	8125	14	1547	11	3938	2	Yes	86	Mostly_individual	Social_influence
8	235	1	10	Hands	10	25	5515	53	2203	36	4891	2	Yes	86	Mostly_individual	Social_influence
8	236	1	10	Hands	10	44	13437	37	2000	52	8407	2	Yes	86	Mostly_individual	Social_influence
8	237	1	10	Hands	10	31	5922	60	4328	34	3578	2	Yes	86	Mostly_individual	Social_influence
8	238	1	10	Hands	10	53	3375	48	3531	66	3828	2	Yes	86	Mostly_individual	Social_influence
8	239	1	10	Hands	10	16	6219	6	4829	11	6422	2	Yes	86	Mostly_individual	Social_influence
8	240	1	10	Hands	10	51	15406	70	2516	45	18437	2	Yes	86	Mostly_individual	Social_influence
9	241	1	10	Art	10	100	8969	65	2078	100	3453	0	Prefer_not_to_answer	90	Mostly_individual	Social_influence
9	242	1	10	Art	10	55	7375	85	3407	54	3515	0	Prefer_not_to_answer	90	Mostly_individual	Social_influence
9	243	1	10	Art	10	62	3750	38	3719	56	2672	0	Prefer_not_to_answer	90	Mostly_individual	Social_influence
9	244	1	10	Art	10	56	4688	55	5110	56	5938	0	Prefer_not_to_answer	90	Mostly_individual	Social_influence
9	245	1	10	Art	10	70	12750	94	5703	69	9203	0	Prefer_not_to_answer	90	Mostly_individual	Social_influence
9	246	1	10	Art	10	25	12500	80	3172	23	5406	0	Prefer_not_to_answer	90	Mostly_individual	Social_influence
9	247	1	10	Art	10	69	4079	53	5266	73	10906	0	Prefer_not_to_answer	90	Mostly_individual	Social_influence
9	248	1	10	Art	10	83	6297	68	3891	83	7688	0	Prefer_not_to_answer	90	Mostly_individual	Social_influence
9	249	1	10	Art	10	42	11687	15	5157	43	11078	0	Prefer_not_to_answer	90	Mostly_individual	Social_influence
9	250	1	10	Art	10	55	12609	53	2797	40	6344	0	Prefer_not_to_answer	90	Mostly_individual	Social_influence
9	251	1	10	Faces	10	57	13547	27	4516	57	5406	0	Prefer_not_to_answer	90	Mostly_individual	Social_influence
9	252	1	10	Faces	10	43	19296	18	2641	43	7688	0	Prefer_not_to_answer	90	Mostly_individual	Social_influence
9	253	1	10	Faces	10	34	9594	21	5156	39	7375	0	Prefer_not_to_answer	90	Mostly_individual	Social_influence
9	254	1	10	Faces	10	31	12969	26	2969	32	8937	0	Prefer_not_to_answer	90	Mostly_individual	Social_influence
9	255	1	10	Faces	10	45	13985	58	2234	42	5266	0	Prefer_not_to_answer	90	Mostly_individual	Social_influence
9	256	1	10	Faces	10	54	28875	18	3593	57	3984	0	Prefer_not_to_answer	90	Mostly_individual	Social_influence
9	257	1	10	Faces	10	68	18109	40	6766	64	9672	0	Prefer_not_to_answer	90	Mostly_individual	Social_influence
9	258	1	10	Faces	10	5	8875	16	3265	7	4859	0	Prefer_not_to_answer	90	Mostly_individual	Social_influence
9	259	1	10	Faces	10	11	9843	1	7000	6	5219	0	Prefer_not_to_answer	90	Mostly_individual	Social_influence
9	260	1	10	Faces	10	18	9219	9	5828	26	5094	0	Prefer_not_to_answer	90	Mostly_individual	Social_influence
9	261	1	10	Hands	10	76	9234	5	6062	76	5672	0	Prefer_not_to_answer	90	Mostly_individual	Social_influence
9	262	1	10	Hands	10	55	8219	34	7391	57	10125	0	Prefer_not_to_answer	90	Mostly_individual	Social_influence
9	263	1	10	Hands	10	34	14782	17	7125	36	7125	0	Prefer_not_to_answer	90	Mostly_individual	Social_influence
9	264	1	10	Hands	10	25	6625	14	5234	22	4578	0	Prefer_not_to_answer	90	Mostly_individual	Social_influence
9	265	1	10	Hands	10	8	13063	29	3156	19	17625	0	Prefer_not_to_answer	90	Mostly_individual	Social_influence
9	266	1	10	Hands	10	39	17438	54	5844	42	7234	0	Prefer_not_to_answer	90	Mostly_individual	Social_influence
9	267	1	10	Hands	10	45	14906	40	2250	44	10922	0	Prefer_not_to_answer	90	Mostly_individual	Social_influence
9	268	1	10	Hands	10	7	11860	30	3015	8	12875	0	Prefer_not_to_answer	90	Mostly_individual	Social_influence
9	269	1	10	Hands	10	43	18235	27	5110	42	6640	0	Prefer_not_to_answer	90	Mostly_individual	Social_influence
9	270	1	10	Hands	10	62	8562	70	4516	62	5766	0	Prefer_not_to_answer	90	Mostly_individual	Social_influence
10	271	1	10	Art	10	77	6188	54	1985	83	4266	0	No	36	Mostly_individual	Social_influence
10	272	1	10	Art	10	77	4671	58	2250	87	3485	0	No	36	Mostly_individual	Social_influence
10	273	1	10	Art	10	68	4891	77	5813	72	5359	0	No	36	Mostly_individual	Social_influence
10	274	1	10	Art	10	32	4938	58	3703	54	3047	0	No	36	Mostly_individual	Social_influence
10	275	1	10	Art	10	94	4438	89	4063	92	4782	0	No	36	Mostly_individual	Social_influence
10	276	1	10	Art	10	66	5563	47	3250	62	3406	0	No	36	Mostly_individual	Social_influence
10	277	1	10	Art	10	45	6375	56	2844	44	3953	0	No	36	Mostly_individual	Social_influence
10	278	1	10	Art	10	45	4422	91	3812	45	3313	0	No	36	Mostly_individual	Social_influence
10	279	1	10	Art	10	53	4453	44	3781	57	7563	0	No	36	Mostly_individual	Social_influence
10	280	1	10	Art	10	71	4453	75	3906	61	2406	0	No	36	Mostly_individual	Social_influence
10	281	1	10	Faces	10	2	6078	57	3609	4	3187	0	No	36	Mostly_individual	Social_influence
10	282	1	10	Faces	10	2	3360	40	2969	3	3718	0	No	36	Mostly_individual	Social_influence
10	283	1	10	Faces	10	6	4469	6	4797	5	3297	0	No	36	Mostly_individual	Social_influence
10	284	1	10	Faces	10	0	3531	13	1843	0	2438	0	No	36	Mostly_individual	Social_influence
10	285	1	10	Faces	10	2	4500	22	2125	3	3766	0	No	36	Mostly_individual	Social_influence
10	286	1	10	Faces	10	24	5000	67	4703	26	5343	0	No	36	Mostly_individual	Social_influence
10	287	1	10	Faces	10	19	13828	64	5047	12	4750	0	No	36	Mostly_individual	Social_influence
10	288	1	10	Faces	10	0	7859	16	4375	0	2843	0	No	36	Mostly_individual	Social_influence
10	289	1	10	Faces	10	2	4781	1	2328	3	4360	0	No	36	Mostly_individual	Social_influence
10	290	1	10	Faces	10	5	5734	32	5531	4	2891	0	No	36	Mostly_individual	Social_influence
10	291	1	10	Hands	10	10	3907	44	2203	8	3954	0	No	36	Mostly_individual	Social_influence
10	292	1	10	Hands	10	21	7407	56	3594	19	5406	0	No	36	Mostly_individual	Social_influence
10	293	1	10	Hands	10	76	13297	17	11000	87	9328	0	No	36	Mostly_individual	Social_influence
10	294	1	10	Hands	10	13	7312	33	1500	11	3344	0	No	36	Mostly_individual	Social_influence
10	295	1	10	Hands	10	14	6953	28	1484	10	5859	0	No	36	Mostly_individual	Social_influence
10	296	1	10	Hands	10	17	4984	54	3313	12	3562	0	No	36	Mostly_individual	Social_influence
10	297	1	10	Hands	10	12	7984	60	2860	17	3562	0	No	36	Mostly_individual	Social_influence
10	298	1	10	Hands	10	5	5719	30	2125	8	3391	0	No	36	Mostly_individual	Social_influence
10	299	1	10	Hands	10	5	7203	31	3016	4	3656	0	No	36	Mostly_individual	Social_influence
10	300	1	10	Hands	10	72	8281	40	3562	77	4640	0	No	36	Mostly_individual	Social_influence
11	302	2	10	Art	10	17	13703	91	2359	14	6796	5	No	79	Mostly_individual	Social_influence
11	303	2	10	Art	10	91	16437	55	5594	96	5094	5	No	79	Mostly_individual	Social_influence
11	304	2	10	Art	10	94	12453	51	4344	95	10062	5	No	79	Mostly_individual	Social_influence
11	305	2	10	Art	10	29	9953	51	1500	27	5875	5	No	79	Mostly_individual	Social_influence
11	306	2	10	Art	10	8	12281	50	2937	8	4515	5	No	79	Mostly_individual	Social_influence
11	307	2	10	Art	10	68	12079	61	3156	68	5297	5	No	79	Mostly_individual	Social_influence
11	308	2	10	Art	10	68	10734	47	5516	72	4532	5	No	79	Mostly_individual	Social_influence
11	309	2	10	Art	10	55	10813	46	3235	53	6485	5	No	79	Mostly_individual	Social_influence
11	310	2	10	Art	10	22	11500	63	3234	22	3735	5	No	79	Mostly_individual	Social_influence
11	311	2	10	Art	10	65	14141	83	5594	74	7171	5	No	79	Mostly_individual	Social_influence
11	312	2	10	Faces	10	8	8438	13	3141	7	4703	5	No	79	Mostly_individual	Social_influence
11	313	2	10	Faces	10	10	16765	17	2937	12	5032	5	No	79	Mostly_individual	Social_influence
11	314	2	10	Faces	10	13	6296	47	2281	16	7828	5	No	79	Mostly_individual	Social_influence
11	315	2	10	Faces	10	51	8110	55	2437	51	3703	5	No	79	Mostly_individual	Social_influence
11	316	2	10	Faces	10	56	24266	35	4922	59	6360	5	No	79	Mostly_individual	Social_influence
11	317	2	10	Faces	10	69	10297	16	3719	68	4594	5	No	79	Mostly_individual	Social_influence
11	318	2	10	Faces	10	26	17625	8	3875	33	4125	5	No	79	Mostly_individual	Social_influence
11	319	2	10	Faces	10	31	16796	62	5360	36	4313	5	No	79	Mostly_individual	Social_influence
11	320	2	10	Faces	10	12	5641	47	2281	11	6235	5	No	79	Mostly_individual	Social_influence
11	321	2	10	Faces	10	28	22032	12	5797	25	13219	5	No	79	Mostly_individual	Social_influence
11	322	2	10	Hands	10	16	7125	59	1938	11	8016	5	No	79	Mostly_individual	Social_influence
11	323	2	10	Hands	10	15	17406	56	7766	10	6547	5	No	79	Mostly_individual	Social_influence
11	324	2	10	Hands	10	66	10156	46	2234	68	4641	5	No	79	Mostly_individual	Social_influence
11	325	2	10	Hands	10	40	13985	26	3938	41	4844	5	No	79	Mostly_individual	Social_influence
11	326	2	10	Hands	10	14	12328	41	5922	13	9125	5	No	79	Mostly_individual	Social_influence
11	327	2	10	Hands	10	10	12391	27	2844	14	7547	5	No	79	Mostly_individual	Social_influence
11	328	2	10	Hands	10	6	7672	5	2906	4	6219	5	No	79	Mostly_individual	Social_influence
11	329	2	10	Hands	10	66	8234	5	2953	64	5390	5	No	79	Mostly_individual	Social_influence
11	330	2	10	Hands	10	13	13547	17	4718	5	6282	5	No	79	Mostly_individual	Social_influence
11	331	2	10	Hands	10	59	18344	27	2922	64	6625	5	No	79	Mostly_individual	Social_influence
12	332	2	10	Art	10	83	14109	17	1906	87	5250	0	No	60	Mostly_individual	Social_influence
12	333	2	10	Art	10	78	12016	31	5546	87	4406	0	No	60	Mostly_individual	Social_influence
12	334	2	10	Art	10	53	10031	95	5828	62	9531	0	No	60	Mostly_individual	Social_influence
12	335	2	10	Art	10	40	5532	50	3031	57	6204	0	No	60	Mostly_individual	Social_influence
12	336	2	10	Art	10	33	12984	25	1656	5	6297	0	No	60	Mostly_individual	Social_influence
12	337	2	10	Art	10	45	6281	64	5547	41	5812	0	No	60	Mostly_individual	Social_influence
12	338	2	10	Art	10	84	17828	61	2344	87	6937	0	No	60	Mostly_individual	Social_influence
12	339	2	10	Art	10	88	9609	72	3281	97	7390	0	No	60	Mostly_individual	Social_influence
12	340	2	10	Art	10	33	11047	63	1734	31	4672	0	No	60	Mostly_individual	Social_influence
12	341	2	10	Art	10	69	6031	25	3203	65	4578	0	No	60	Mostly_individual	Social_influence
12	342	2	10	Faces	10	26	8610	3	3047	21	5281	0	No	60	Mostly_individual	Social_influence
12	343	2	10	Faces	10	4	5266	6	4375	6	5125	0	No	60	Mostly_individual	Social_influence
12	344	2	10	Faces	10	26	11906	47	2687	25	4047	0	No	60	Mostly_individual	Social_influence
12	345	2	10	Faces	10	55	6078	21	2422	64	2921	0	No	60	Mostly_individual	Social_influence
12	346	2	10	Faces	10	32	7859	21	4047	29	4235	0	No	60	Mostly_individual	Social_influence
12	347	2	10	Faces	10	39	9875	36	3531	31	3594	0	No	60	Mostly_individual	Social_influence
12	348	2	10	Faces	10	35	15421	35	3985	15	5860	0	No	60	Mostly_individual	Social_influence
12	349	2	10	Faces	10	41	4656	62	4985	34	5000	0	No	60	Mostly_individual	Social_influence
12	350	2	10	Faces	10	19	8922	47	2844	21	8766	0	No	60	Mostly_individual	Social_influence
12	351	2	10	Faces	10	31	11734	33	5375	19	8516	0	No	60	Mostly_individual	Social_influence
12	352	2	10	Hands	10	22	7015	10	2750	31	8859	0	No	60	Mostly_individual	Social_influence
12	353	2	10	Hands	10	13	14531	35	6985	12	5360	0	No	60	Mostly_individual	Social_influence
12	354	2	10	Hands	10	49	7234	66	2125	61	4250	0	No	60	Mostly_individual	Social_influence
12	355	2	10	Hands	10	21	7890	28	2032	26	7188	0	No	60	Mostly_individual	Social_influence
12	356	2	10	Hands	10	12	17734	7	6234	22	6750	0	No	60	Mostly_individual	Social_influence
12	357	2	10	Hands	10	42	11984	8	2734	24	7938	0	No	60	Mostly_individual	Social_influence
12	358	2	10	Hands	10	19	12969	12	5593	17	7610	0	No	60	Mostly_individual	Social_influence
12	359	2	10	Hands	10	14	5734	60	3407	32	13578	0	No	60	Mostly_individual	Social_influence
12	360	2	10	Hands	10	11	19844	3	2922	17	5313	0	No	60	Mostly_individual	Social_influence
12	361	2	10	Hands	10	50	8594	42	3297	32	5016	0	No	60	Mostly_individual	Social_influence
13	362	2	10	Art	10	18	8375	59	2234	19	2016	1	No	85	Mostly_individual	Social_influence
13	363	2	10	Art	10	46	10219	60	2078	43	2438	1	No	85	Mostly_individual	Social_influence
13	364	2	10	Art	10	54	5203	51	1765	55	2500	1	No	85	Mostly_individual	Social_influence
13	365	2	10	Art	10	70	3297	92	1938	69	2407	1	No	85	Mostly_individual	Social_influence
13	366	2	10	Art	10	19	4875	50	6828	8	2734	1	No	85	Mostly_individual	Social_influence
13	367	2	10	Art	10	65	5937	62	2312	61	2781	1	No	85	Mostly_individual	Social_influence
13	368	2	10	Art	10	61	4219	64	3578	57	4813	1	No	85	Mostly_individual	Social_influence
13	369	2	10	Art	10	36	5672	12	2062	36	3672	1	No	85	Mostly_individual	Social_influence
13	370	2	10	Art	10	29	4063	63	1281	31	2875	1	No	85	Mostly_individual	Social_influence
13	371	2	10	Art	10	24	5610	34	2890	43	2172	1	No	85	Mostly_individual	Social_influence
13	372	2	10	Faces	10	7	4547	30	1547	6	3218	1	No	85	Mostly_individual	Social_influence
13	373	2	10	Faces	10	1	3563	18	1812	0	2234	1	No	85	Mostly_individual	Social_influence
13	374	2	10	Faces	10	14	5438	6	1735	27	2500	1	No	85	Mostly_individual	Social_influence
13	375	2	10	Faces	10	37	4656	41	2719	40	3312	1	No	85	Mostly_individual	Social_influence
13	376	2	10	Faces	10	22	10437	39	3093	35	3797	1	No	85	Mostly_individual	Social_influence
13	377	2	10	Faces	10	18	7032	38	2187	10	2500	1	No	85	Mostly_individual	Social_influence
13	378	2	10	Faces	10	31	9047	8	3000	20	7453	1	No	85	Mostly_individual	Social_influence
13	379	2	10	Faces	10	55	4172	37	3079	37	2250	1	No	85	Mostly_individual	Social_influence
13	380	2	10	Faces	10	25	3985	47	2140	35	3656	1	No	85	Mostly_individual	Social_influence
13	381	2	10	Faces	10	38	18313	51	2203	31	5953	1	No	85	Mostly_individual	Social_influence
13	382	2	10	Hands	10	23	4500	59	1875	30	6406	1	No	85	Mostly_individual	Social_influence
13	383	2	10	Hands	10	24	11015	14	4406	6	2875	1	No	85	Mostly_individual	Social_influence
13	384	2	10	Hands	10	25	5156	26	1609	32	3219	1	No	85	Mostly_individual	Social_influence
13	385	2	10	Hands	10	15	6313	47	2594	17	5719	1	No	85	Mostly_individual	Social_influence
13	386	2	10	Hands	10	29	16750	21	5907	18	4250	1	No	85	Mostly_individual	Social_influence
13	387	2	10	Hands	10	35	7109	47	2484	11	3500	1	No	85	Mostly_individual	Social_influence
13	388	2	10	Hands	10	8	7906	4	2531	28	5469	1	No	85	Mostly_individual	Social_influence
13	389	2	10	Hands	10	9	3531	32	2625	22	4063	1	No	85	Mostly_individual	Social_influence
13	390	2	10	Hands	10	15	8266	17	3734	9	3719	1	No	85	Mostly_individual	Social_influence
13	391	2	10	Hands	10	44	5078	43	2625	41	5203	1	No	85	Mostly_individual	Social_influence
14	392	2	10	Art	10	42	14109	91	2250	37	3938	0	Yes	70	Mostly_individual	Social_influence
14	393	2	10	Art	10	69	10656	31	3312	67	4609	0	Yes	70	Mostly_individual	Social_influence
14	394	2	10	Art	10	49	7109	95	3297	62	4203	0	Yes	70	Mostly_individual	Social_influence
14	395	2	10	Art	10	41	8250	18	2860	27	6875	0	Yes	70	Mostly_individual	Social_influence
14	396	2	10	Art	10	14	10016	3	2594	3	5234	0	Yes	70	Mostly_individual	Social_influence
14	397	2	10	Art	10	57	7172	89	1906	71	3906	0	Yes	70	Mostly_individual	Social_influence
14	398	2	10	Art	10	60	6797	64	2172	64	5032	0	Yes	70	Mostly_individual	Social_influence
14	399	2	10	Art	10	15	5250	85	2812	7	5172	0	Yes	70	Mostly_individual	Social_influence
14	400	2	10	Art	10	37	10438	38	2031	38	4844	0	Yes	70	Mostly_individual	Social_influence
14	401	2	10	Art	10	69	5313	83	3500	80	4843	0	Yes	70	Mostly_individual	Social_influence
14	402	2	10	Faces	10	6	8375	4	2657	3	4657	0	Yes	70	Mostly_individual	Social_influence
14	403	2	10	Faces	10	1	5484	18	4750	0	3656	0	Yes	70	Mostly_individual	Social_influence
14	404	2	10	Faces	10	29	8063	6	2406	28	8078	0	Yes	70	Mostly_individual	Social_influence
14	405	2	10	Faces	10	10	5547	34	2125	3	4187	0	Yes	70	Mostly_individual	Social_influence
14	406	2	10	Faces	10	20	8890	23	3062	28	3235	0	Yes	70	Mostly_individual	Social_influence
14	407	2	10	Faces	10	33	6797	16	2515	21	6032	0	Yes	70	Mostly_individual	Social_influence
14	408	2	10	Faces	10	26	4234	37	2891	11	6422	0	Yes	70	Mostly_individual	Social_influence
14	409	2	10	Faces	10	15	7313	41	2875	9	6954	0	Yes	70	Mostly_individual	Social_influence
14	410	2	10	Faces	10	0	10047	4	1610	0	3375	0	Yes	70	Mostly_individual	Social_influence
14	411	2	10	Faces	10	36	10000	32	3078	12	6515	0	Yes	70	Mostly_individual	Social_influence
14	412	2	10	Hands	10	5	4891	19	1985	4	6750	0	Yes	70	Mostly_individual	Social_influence
14	413	2	10	Hands	10	40	20031	32	4266	9	3391	0	Yes	70	Mostly_individual	Social_influence
14	414	2	10	Hands	10	14	6593	52	2093	5	4359	0	Yes	70	Mostly_individual	Social_influence
14	415	2	10	Hands	10	15	5360	17	3078	4	10078	0	Yes	70	Mostly_individual	Social_influence
14	416	2	10	Hands	10	0	13719	13	9391	1	11609	0	Yes	70	Mostly_individual	Social_influence
14	417	2	10	Hands	10	24	4406	25	2250	4	4234	0	Yes	70	Mostly_individual	Social_influence
14	418	2	10	Hands	10	10	13359	13	3734	5	8234	0	Yes	70	Mostly_individual	Social_influence
14	419	2	10	Hands	10	2	5421	60	2172	0	8031	0	Yes	70	Mostly_individual	Social_influence
14	420	2	10	Hands	10	0	8672	35	4641	3	13000	0	Yes	70	Mostly_individual	Social_influence
14	421	2	10	Hands	10	46	7625	57	2656	20	6750	0	Yes	70	Mostly_individual	Social_influence
15	422	2	10	Art	10	67	5438	17	1375	70	4954	1	No	30	Both_social_and_individual	Social_influence
15	423	2	10	Art	10	53	14313	89	2063	52	3125	1	No	30	Both_social_and_individual	Social_influence
15	424	2	10	Art	10	53	7641	95	1281	52	2437	1	No	30	Both_social_and_individual	Social_influence
15	425	2	10	Art	10	24	4016	21	1266	25	2218	1	No	30	Both_social_and_individual	Social_influence
15	426	2	10	Art	10	34	13140	25	1234	27	1797	1	No	30	Both_social_and_individual	Social_influence
15	427	2	10	Art	10	78	5469	60	1750	75	1844	1	No	30	Both_social_and_individual	Social_influence
15	428	2	10	Art	10	68	3093	85	2890	67	3750	1	No	30	Both_social_and_individual	Social_influence
15	429	2	10	Art	10	19	6469	12	1282	38	3625	1	No	30	Both_social_and_individual	Social_influence
15	430	2	10	Art	10	59	8282	36	1594	65	2797	1	No	30	Both_social_and_individual	Social_influence
15	431	2	10	Art	10	77	5187	55	2421	64	2890	1	No	30	Both_social_and_individual	Social_influence
15	432	2	10	Faces	10	14	4812	30	2047	9	2485	1	No	30	Both_social_and_individual	Social_influence
15	433	2	10	Faces	10	26	3578	4	3485	21	3735	1	No	30	Both_social_and_individual	Social_influence
15	434	2	10	Faces	10	55	5047	39	2125	59	4500	1	No	30	Both_social_and_individual	Social_influence
15	435	2	10	Faces	10	32	3796	42	2203	25	3438	1	No	30	Both_social_and_individual	Social_influence
15	436	2	10	Faces	10	80	4328	33	2719	80	2547	1	No	30	Both_social_and_individual	Social_influence
15	437	2	10	Faces	10	45	10360	35	1188	42	2485	1	No	30	Both_social_and_individual	Social_influence
15	438	2	10	Faces	10	10	4656	10	2843	13	2156	1	No	30	Both_social_and_individual	Social_influence
15	439	2	10	Faces	10	62	8719	59	2734	61	2454	1	No	30	Both_social_and_individual	Social_influence
15	440	2	10	Faces	10	57	9922	0	1156	55	2641	1	No	30	Both_social_and_individual	Social_influence
15	441	2	10	Faces	10	54	7344	12	1953	55	7203	1	No	30	Both_social_and_individual	Social_influence
15	442	2	10	Hands	10	56	3110	32	4438	61	2891	1	No	30	Both_social_and_individual	Social_influence
15	443	2	10	Hands	10	62	9860	29	2610	59	2641	1	No	30	Both_social_and_individual	Social_influence
15	444	2	10	Hands	10	56	8141	66	2703	58	2156	1	No	30	Both_social_and_individual	Social_influence
15	445	2	10	Hands	10	55	7141	36	2969	57	2812	1	No	30	Both_social_and_individual	Social_influence
15	446	2	10	Hands	10	31	16078	6	6172	45	9125	1	No	30	Both_social_and_individual	Social_influence
15	447	2	10	Hands	10	27	5125	25	2516	27	2547	1	No	30	Both_social_and_individual	Social_influence
15	448	2	10	Hands	10	37	4547	4	2141	36	3188	1	No	30	Both_social_and_individual	Social_influence
15	449	2	10	Hands	10	54	6641	27	1328	52	2953	1	No	30	Both_social_and_individual	Social_influence
15	450	2	10	Hands	10	29	7469	3	2968	35	2172	1	No	30	Both_social_and_individual	Social_influence
15	451	2	10	Hands	10	38	8922	44	11656	39	5265	1	No	30	Both_social_and_individual	Social_influence
16	452	2	10	Art	10	70	3703	53	1906	72	2265	0	Yes	70	Both_social_and_individual	Social_influence
16	453	2	10	Art	10	25	5922	62	2797	38	2313	0	Yes	70	Both_social_and_individual	Social_influence
16	454	2	10	Art	10	61	7032	63	4203	59	3781	0	Yes	70	Both_social_and_individual	Social_influence
16	455	2	10	Art	10	59	4687	48	3172	59	3578	0	Yes	70	Both_social_and_individual	Social_influence
16	456	2	10	Art	10	48	6594	3	2375	42	2469	0	Yes	70	Both_social_and_individual	Social_influence
16	457	2	10	Art	10	70	7422	39	4219	53	2265	0	Yes	70	Both_social_and_individual	Social_influence
16	458	2	10	Art	10	51	6203	85	1703	63	4562	0	Yes	70	Both_social_and_individual	Social_influence
16	459	2	10	Art	10	43	7594	85	3922	47	3078	0	Yes	70	Both_social_and_individual	Social_influence
16	460	2	10	Art	10	27	6625	63	2031	42	2875	0	Yes	70	Both_social_and_individual	Social_influence
16	461	2	10	Art	10	58	4375	83	3093	62	2890	0	Yes	70	Both_social_and_individual	Social_influence
16	462	2	10	Faces	10	8	4687	3	3219	7	3703	0	Yes	70	Both_social_and_individual	Social_influence
16	463	2	10	Faces	10	6	6469	0	5063	8	3032	0	Yes	70	Both_social_and_individual	Social_influence
16	464	2	10	Faces	10	40	4219	6	2953	53	3907	0	Yes	70	Both_social_and_individual	Social_influence
16	465	2	10	Faces	10	46	4968	55	1938	53	2796	0	Yes	70	Both_social_and_individual	Social_influence
16	466	2	10	Faces	10	36	6969	38	3391	42	2797	0	Yes	70	Both_social_and_individual	Social_influence
16	467	2	10	Faces	10	49	6281	16	2094	47	3500	0	Yes	70	Both_social_and_individual	Social_influence
16	468	2	10	Faces	10	19	4235	8	2938	21	2375	0	Yes	70	Both_social_and_individual	Social_influence
16	469	2	10	Faces	10	56	6406	7	5437	56	4969	0	Yes	70	Both_social_and_individual	Social_influence
16	470	2	10	Faces	10	26	4625	47	1765	30	2656	0	Yes	70	Both_social_and_individual	Social_influence
16	471	2	10	Faces	10	48	9328	31	2469	35	9750	0	Yes	70	Both_social_and_individual	Social_influence
16	472	2	10	Hands	10	53	4672	32	2343	59	7312	0	Yes	70	Both_social_and_individual	Social_influence
16	473	2	10	Hands	10	47	11563	14	3390	28	3781	0	Yes	70	Both_social_and_individual	Social_influence
16	474	2	10	Hands	10	38	4515	66	1328	36	3687	0	Yes	70	Both_social_and_individual	Social_influence
16	475	2	10	Hands	10	20	3234	47	1907	26	3672	0	Yes	70	Both_social_and_individual	Social_influence
16	476	2	10	Hands	10	26	10219	6	6953	32	2640	0	Yes	70	Both_social_and_individual	Social_influence
16	477	2	10	Hands	10	23	7515	47	3859	23	3969	0	Yes	70	Both_social_and_individual	Social_influence
16	478	2	10	Hands	10	20	6172	12	2594	30	4843	0	Yes	70	Both_social_and_individual	Social_influence
16	479	2	10	Hands	10	14	3672	31	3110	22	5437	0	Yes	70	Both_social_and_individual	Social_influence
16	480	2	10	Hands	10	16	9719	3	3468	22	3375	0	Yes	70	Both_social_and_individual	Social_influence
16	481	2	10	Hands	10	40	3204	44	9766	32	3047	0	Yes	70	Both_social_and_individual	Social_influence
17	482	2	10	Art	10	60	7360	17	1657	47	10329	1	No	34	Mostly_individual	Social_influence
17	483	2	10	Art	10	37	9125	32	1703	14	7109	1	No	34	Mostly_individual	Social_influence
17	484	2	10	Art	10	54	21375	64	2250	40	14406	1	No	34	Mostly_individual	Social_influence
17	485	2	10	Art	10	13	8547	92	1953	12	9031	1	No	34	Mostly_individual	Social_influence
17	486	2	10	Art	10	0	5469	29	1844	4	3406	1	No	34	Mostly_individual	Social_influence
17	487	2	10	Art	10	62	11594	89	4079	81	5656	1	No	34	Mostly_individual	Social_influence
17	488	2	10	Art	10	43	9500	51	1750	37	14829	1	No	34	Mostly_individual	Social_influence
17	489	2	10	Art	10	59	11859	45	3203	27	8563	1	No	34	Mostly_individual	Social_influence
17	490	2	10	Art	10	40	8516	18	3453	47	5750	1	No	34	Mostly_individual	Social_influence
17	491	2	10	Art	10	42	8234	25	2359	35	2890	1	No	34	Mostly_individual	Social_influence
17	492	2	10	Faces	10	9	6312	30	3110	8	6344	1	No	34	Mostly_individual	Social_influence
17	493	2	10	Faces	10	8	6250	6	2515	14	5500	1	No	34	Mostly_individual	Social_influence
17	494	2	10	Faces	10	15	8594	47	2063	22	4532	1	No	34	Mostly_individual	Social_influence
17	495	2	10	Faces	10	42	10953	41	6000	37	3328	1	No	34	Mostly_individual	Social_influence
17	496	2	10	Faces	10	46	16140	37	2281	38	10328	1	No	34	Mostly_individual	Social_influence
17	497	2	10	Faces	10	47	16828	35	1594	37	10828	1	No	34	Mostly_individual	Social_influence
17	498	2	10	Faces	10	30	14078	23	2687	26	10266	1	No	34	Mostly_individual	Social_influence
17	499	2	10	Faces	10	14	10000	41	6203	13	7406	1	No	34	Mostly_individual	Social_influence
17	500	2	10	Faces	10	12	8375	47	3578	23	2953	1	No	34	Mostly_individual	Social_influence
17	501	2	10	Faces	10	24	10859	12	2594	16	8000	1	No	34	Mostly_individual	Social_influence
17	502	2	10	Hands	10	27	3797	10	1078	22	7984	1	No	34	Mostly_individual	Social_influence
17	503	2	10	Hands	10	29	10797	33	7500	8	6765	1	No	34	Mostly_individual	Social_influence
17	504	2	10	Hands	10	56	7797	66	2266	58	8562	1	No	34	Mostly_individual	Social_influence
17	505	2	10	Hands	10	20	8250	15	1360	25	17344	1	No	34	Mostly_individual	Social_influence
17	506	2	10	Hands	10	14	13546	23	4360	16	11391	1	No	34	Mostly_individual	Social_influence
17	507	2	10	Hands	10	17	9093	8	2453	14	12687	1	No	34	Mostly_individual	Social_influence
17	508	2	10	Hands	10	14	19546	28	2500	9	19859	1	No	34	Mostly_individual	Social_influence
17	509	2	10	Hands	10	25	9125	30	1813	43	3641	1	No	34	Mostly_individual	Social_influence
17	510	2	10	Hands	10	23	7266	35	4375	8	5328	1	No	34	Mostly_individual	Social_influence
17	511	2	10	Hands	10	23	9406	45	1781	43	4844	1	No	34	Mostly_individual	Social_influence
18	512	2	10	Art	10	28	4579	58	1546	33	1750	0	No	79	Mostly_individual	Social_influence
18	513	2	10	Art	10	65	8438	58	1969	77	3063	0	No	79	Mostly_individual	Social_influence
18	514	2	10	Art	10	58	2891	64	2391	64	4172	0	No	79	Mostly_individual	Social_influence
18	515	2	10	Art	10	32	5406	18	1859	31	1812	0	No	79	Mostly_individual	Social_influence
18	516	2	10	Art	10	7	4531	4	1922	7	2609	0	No	79	Mostly_individual	Social_influence
18	517	2	10	Art	10	34	4640	89	2063	52	3000	0	No	79	Mostly_individual	Social_influence
18	518	2	10	Art	10	67	3421	47	2985	77	3047	0	No	79	Mostly_individual	Social_influence
18	519	2	10	Art	10	10	3688	51	2328	27	2875	0	No	79	Mostly_individual	Social_influence
18	520	2	10	Art	10	14	5375	63	1546	33	3032	0	No	79	Mostly_individual	Social_influence
18	521	2	10	Art	10	26	3297	60	3078	47	2250	0	No	79	Mostly_individual	Social_influence
18	522	2	10	Faces	10	34	2656	3	1813	25	1969	0	No	79	Mostly_individual	Social_influence
18	523	2	10	Faces	10	6	3156	18	4906	16	2328	0	No	79	Mostly_individual	Social_influence
18	524	2	10	Faces	10	17	2375	25	2422	31	1860	0	No	79	Mostly_individual	Social_influence
18	525	2	10	Faces	10	56	5172	39	5328	53	2813	0	No	79	Mostly_individual	Social_influence
18	526	2	10	Faces	10	25	4969	68	2141	33	2750	0	No	79	Mostly_individual	Social_influence
18	527	2	10	Faces	10	33	4234	59	2000	39	1750	0	No	79	Mostly_individual	Social_influence
18	528	2	10	Faces	10	6	3813	25	3516	15	2703	0	No	79	Mostly_individual	Social_influence
18	529	2	10	Faces	10	62	8156	7	2812	41	3703	0	No	79	Mostly_individual	Social_influence
18	530	2	10	Faces	10	38	3328	41	1438	28	3687	0	No	79	Mostly_individual	Social_influence
18	531	2	10	Faces	10	45	4844	12	2015	25	8578	0	No	79	Mostly_individual	Social_influence
18	532	2	10	Hands	10	53	3797	10	1468	44	4266	0	No	79	Mostly_individual	Social_influence
18	533	2	10	Hands	10	51	8531	14	4438	44	3953	0	No	79	Mostly_individual	Social_influence
18	534	2	10	Hands	10	51	6562	66	1078	34	3656	0	No	79	Mostly_individual	Social_influence
18	535	2	10	Hands	10	33	3641	47	4312	30	3641	0	No	79	Mostly_individual	Social_influence
18	536	2	10	Hands	10	49	6532	19	5906	23	5563	0	No	79	Mostly_individual	Social_influence
18	537	2	10	Hands	10	6	4578	13	3953	14	4187	0	No	79	Mostly_individual	Social_influence
18	538	2	10	Hands	10	9	4609	13	2734	11	9828	0	No	79	Mostly_individual	Social_influence
18	539	2	10	Hands	10	29	3406	60	2922	25	2891	0	No	79	Mostly_individual	Social_influence
18	540	2	10	Hands	10	7	5093	18	5187	19	3938	0	No	79	Mostly_individual	Social_influence
18	541	2	10	Hands	10	31	6063	57	2516	45	3172	0	No	79	Mostly_individual	Social_influence
19	542	2	10	Art	10	69	8688	17	1672	66	4875	0	No	100	Both_social_and_individual	Social_influence
19	543	2	10	Art	10	39	10765	89	5297	54	5328	0	No	100	Both_social_and_individual	Social_influence
19	544	2	10	Art	10	61	10031	95	2437	61	5203	0	No	100	Both_social_and_individual	Social_influence
19	545	2	10	Art	10	96	6688	18	2938	96	2734	0	No	100	Both_social_and_individual	Social_influence
19	546	2	10	Art	10	52	10281	48	4594	48	3297	0	No	100	Both_social_and_individual	Social_influence
19	547	2	10	Art	10	44	6969	39	3125	48	2828	0	No	100	Both_social_and_individual	Social_influence
19	548	2	10	Art	10	51	7297	85	2843	53	13843	0	No	100	Both_social_and_individual	Social_influence
19	549	2	10	Art	10	62	14172	45	2578	63	5250	0	No	100	Both_social_and_individual	Social_influence
19	550	2	10	Art	10	56	9453	63	1531	55	3766	0	No	100	Both_social_and_individual	Social_influence
19	551	2	10	Art	10	54	14297	57	2500	49	5312	0	No	100	Both_social_and_individual	Social_influence
19	552	2	10	Faces	10	1	5016	14	2390	0	2500	0	No	100	Both_social_and_individual	Social_influence
19	553	2	10	Faces	10	0	4813	6	2219	0	2812	0	No	100	Both_social_and_individual	Social_influence
19	554	2	10	Faces	10	38	17797	47	1515	48	4031	0	No	100	Both_social_and_individual	Social_influence
19	555	2	10	Faces	10	47	9453	21	1437	33	5172	0	No	100	Both_social_and_individual	Social_influence
19	556	2	10	Faces	10	35	11484	21	2782	26	3640	0	No	100	Both_social_and_individual	Social_influence
19	557	2	10	Faces	10	16	12469	17	2765	21	5016	0	No	100	Both_social_and_individual	Social_influence
19	558	2	10	Faces	10	40	8078	33	3031	27	4469	0	No	100	Both_social_and_individual	Social_influence
19	559	2	10	Faces	10	52	11547	62	4110	59	8281	0	No	100	Both_social_and_individual	Social_influence
19	560	2	10	Faces	10	8	7797	47	1859	17	3797	0	No	100	Both_social_and_individual	Social_influence
19	561	2	10	Faces	10	16	8547	51	3125	21	13500	0	No	100	Both_social_and_individual	Social_influence
19	562	2	10	Hands	10	62	11453	54	1375	58	7297	0	No	100	Both_social_and_individual	Social_influence
19	563	2	10	Hands	10	22	12875	34	3735	24	7672	0	No	100	Both_social_and_individual	Social_influence
19	564	2	10	Hands	10	66	11610	46	1266	75	6938	0	No	100	Both_social_and_individual	Social_influence
19	565	2	10	Hands	10	29	15765	47	2265	31	3688	0	No	100	Both_social_and_individual	Social_influence
19	566	2	10	Hands	10	17	10703	23	4750	23	5657	0	No	100	Both_social_and_individual	Social_influence
19	567	2	10	Hands	10	17	10672	26	1719	19	7219	0	No	100	Both_social_and_individual	Social_influence
19	568	2	10	Hands	10	3	14672	28	2203	4	6390	0	No	100	Both_social_and_individual	Social_influence
19	569	2	10	Hands	10	48	9281	27	2843	47	5421	0	No	100	Both_social_and_individual	Social_influence
19	570	2	10	Hands	10	18	9719	17	5094	26	5750	0	No	100	Both_social_and_individual	Social_influence
19	571	2	10	Hands	10	49	9843	43	1969	52	12516	0	No	100	Both_social_and_individual	Social_influence
20	572	2	10	Art	10	100	7593	50	2391	100	2766	5	No	75	Both_social_and_individual	Social_influence
20	573	2	10	Art	10	87	10344	84	5297	95	3594	5	No	75	Both_social_and_individual	Social_influence
20	574	2	10	Art	10	97	6469	51	3172	95	3391	5	No	75	Both_social_and_individual	Social_influence
20	575	2	10	Art	10	88	8390	18	1656	76	3781	5	No	75	Both_social_and_individual	Social_influence
20	576	2	10	Art	10	49	16843	50	2469	44	2844	5	No	75	Both_social_and_individual	Social_influence
20	577	2	10	Art	10	100	2969	74	3218	100	3032	5	No	75	Both_social_and_individual	Social_influence
20	578	2	10	Art	10	86	3875	47	1797	94	3640	5	No	75	Both_social_and_individual	Social_influence
20	579	2	10	Art	10	83	11406	43	2765	85	3875	5	No	75	Both_social_and_individual	Social_influence
20	580	2	10	Art	10	67	18438	18	1406	64	2484	5	No	75	Both_social_and_individual	Social_influence
20	581	2	10	Art	10	89	7859	53	5078	86	2859	5	No	75	Both_social_and_individual	Social_influence
20	582	2	10	Faces	10	16	3969	12	2438	14	2593	5	No	75	Both_social_and_individual	Social_influence
20	583	2	10	Faces	10	0	4578	18	6922	0	3188	5	No	75	Both_social_and_individual	Social_influence
20	584	2	10	Faces	10	0	3094	27	1625	1	3031	5	No	75	Both_social_and_individual	Social_influence
20	585	2	10	Faces	10	38	8578	41	1390	41	4203	5	No	75	Both_social_and_individual	Social_influence
20	586	2	10	Faces	10	27	10765	21	5109	28	5468	5	No	75	Both_social_and_individual	Social_influence
20	587	2	10	Faces	10	17	6156	38	2015	17	2672	5	No	75	Both_social_and_individual	Social_influence
20	588	2	10	Faces	10	15	8265	24	2797	19	6000	5	No	75	Both_social_and_individual	Social_influence
20	589	2	10	Faces	10	0	4297	14	11156	4	4937	5	No	75	Both_social_and_individual	Social_influence
20	590	2	10	Faces	10	0	4703	21	9547	0	2921	5	No	75	Both_social_and_individual	Social_influence
20	591	2	10	Faces	10	8	11078	20	2312	6	11250	5	No	75	Both_social_and_individual	Social_influence
20	592	2	10	Hands	10	31	5219	59	1313	50	9547	5	No	75	Both_social_and_individual	Social_influence
20	593	2	10	Hands	10	27	9844	14	7360	50	3672	5	No	75	Both_social_and_individual	Social_influence
20	594	2	10	Hands	10	67	4266	66	2079	69	3032	5	No	75	Both_social_and_individual	Social_influence
20	595	2	10	Hands	10	28	6563	15	3500	52	3110	5	No	75	Both_social_and_individual	Social_influence
20	596	2	10	Hands	10	34	13078	21	8891	17	3265	5	No	75	Both_social_and_individual	Social_influence
20	597	2	10	Hands	10	53	8797	38	1328	55	2719	5	No	75	Both_social_and_individual	Social_influence
20	598	2	10	Hands	10	7	13672	28	2234	7	5641	5	No	75	Both_social_and_individual	Social_influence
20	599	2	10	Hands	10	36	5531	60	2156	49	5063	5	No	75	Both_social_and_individual	Social_influence
20	600	2	10	Hands	10	41	12953	3	5516	71	5625	5	No	75	Both_social_and_individual	Social_influence
20	601	2	10	Hands	10	56	4140	42	1922	66	4422	5	No	75	Both_social_and_individual	Social_influence
21	602	3	5	Art	10	73	3437	27	2891	70	4938	1	No	85	Both_social_and_individual	Social_influence
21	603	3	5	Art	10	29	4203	11	3297	62	5562	1	No	85	Both_social_and_individual	Social_influence
21	604	3	5	Art	10	35	4860	5	1406	67	3703	1	No	85	Both_social_and_individual	Social_influence
21	605	3	5	Art	10	73	4375	39	1921	76	5953	1	No	85	Both_social_and_individual	Social_influence
21	606	3	5	Art	10	44	3454	52	2375	41	2625	1	No	85	Both_social_and_individual	Social_influence
21	607	3	5	Art	10	70	5750	34	1687	70	3984	1	No	85	Both_social_and_individual	Social_influence
21	608	3	5	Art	10	77	5875	59	2016	80	3813	1	No	85	Both_social_and_individual	Social_influence
21	609	3	5	Art	10	53	3281	54	1391	55	2516	1	No	85	Both_social_and_individual	Social_influence
21	610	3	5	Art	10	51	4968	59	1703	45	3031	1	No	85	Both_social_and_individual	Social_influence
21	611	3	5	Art	10	35	6250	45	1500	27	3750	1	No	85	Both_social_and_individual	Social_influence
21	612	3	5	Faces	10	21	3437	28	1422	19	2016	1	No	85	Both_social_and_individual	Social_influence
21	613	3	5	Faces	10	17	3312	19	1359	17	2016	1	No	85	Both_social_and_individual	Social_influence
21	614	3	5	Faces	10	24	2625	33	1344	24	2547	1	No	85	Both_social_and_individual	Social_influence
21	615	3	5	Faces	10	23	11359	27	3172	29	3234	1	No	85	Both_social_and_individual	Social_influence
21	616	3	5	Faces	10	33	7719	58	1485	29	3031	1	No	85	Both_social_and_individual	Social_influence
21	617	3	5	Faces	10	31	6797	41	1625	29	2437	1	No	85	Both_social_and_individual	Social_influence
21	618	3	5	Faces	10	24	4562	4	3422	30	2110	1	No	85	Both_social_and_individual	Social_influence
21	619	3	5	Faces	10	20	2735	8	1375	22	4500	1	No	85	Both_social_and_individual	Social_influence
21	620	3	5	Faces	10	26	5297	32	1391	36	2141	1	No	85	Both_social_and_individual	Social_influence
21	621	3	5	Faces	10	45	4828	57	2312	43	3250	1	No	85	Both_social_and_individual	Social_influence
21	622	3	5	Hands	10	44	9657	49	5656	30	4953	1	No	85	Both_social_and_individual	Social_influence
21	623	3	5	Hands	10	26	2828	26	1906	11	2969	1	No	85	Both_social_and_individual	Social_influence
21	624	3	5	Hands	10	19	4985	65	4390	20	4687	1	No	85	Both_social_and_individual	Social_influence
21	625	3	5	Hands	10	9	9125	38	5500	11	2250	1	No	85	Both_social_and_individual	Social_influence
21	626	3	5	Hands	10	39	4954	50	1407	30	3218	1	No	85	Both_social_and_individual	Social_influence
21	627	3	5	Hands	10	20	3641	26	2156	16	2781	1	No	85	Both_social_and_individual	Social_influence
21	628	3	5	Hands	10	16	3141	39	2968	25	7734	1	No	85	Both_social_and_individual	Social_influence
21	629	3	5	Hands	10	0	5093	6	1515	1	3015	1	No	85	Both_social_and_individual	Social_influence
21	630	3	5	Hands	10	20	5797	39	2781	22	4906	1	No	85	Both_social_and_individual	Social_influence
21	631	3	5	Hands	10	13	3375	32	1421	29	3750	1	No	85	Both_social_and_individual	Social_influence
22	632	3	5	Art	10	23	2734	37	1562	19	3812	0	Yes	65	Mostly_individual	Social_influence
22	633	3	5	Art	10	19	6922	27	1875	10	2406	0	Yes	65	Mostly_individual	Social_influence
22	634	3	5	Art	10	8	2922	66	2391	9	2359	0	Yes	65	Mostly_individual	Social_influence
22	635	3	5	Art	10	7	3641	25	1172	5	2188	0	Yes	65	Mostly_individual	Social_influence
22	636	3	5	Art	10	5	3578	40	859	5	2469	0	Yes	65	Mostly_individual	Social_influence
22	637	3	5	Art	10	15	4750	71	2172	15	2609	0	Yes	65	Mostly_individual	Social_influence
22	638	3	5	Art	10	69	4531	60	2328	72	5297	0	Yes	65	Mostly_individual	Social_influence
22	639	3	5	Art	10	60	4187	51	1594	66	2343	0	Yes	65	Mostly_individual	Social_influence
22	640	3	5	Art	10	16	4187	55	1703	18	2734	0	Yes	65	Mostly_individual	Social_influence
22	641	3	5	Art	10	5	5172	39	1094	6	2421	0	Yes	65	Mostly_individual	Social_influence
22	642	3	5	Faces	10	68	3594	24	1563	69	2563	0	Yes	65	Mostly_individual	Social_influence
22	643	3	5	Faces	10	7	3109	24	1218	5	2312	0	Yes	65	Mostly_individual	Social_influence
22	644	3	5	Faces	10	6	2843	28	984	5	2641	0	Yes	65	Mostly_individual	Social_influence
22	645	3	5	Faces	10	34	8297	29	3609	38	2437	0	Yes	65	Mostly_individual	Social_influence
22	646	3	5	Faces	10	57	5188	52	2047	58	2329	0	Yes	65	Mostly_individual	Social_influence
22	647	3	5	Faces	10	7	3719	45	2563	6	2813	0	Yes	65	Mostly_individual	Social_influence
22	648	3	5	Faces	10	8	3047	19	1125	7	2359	0	Yes	65	Mostly_individual	Social_influence
22	649	3	5	Faces	10	5	2984	15	1359	5	2828	0	Yes	65	Mostly_individual	Social_influence
22	650	3	5	Faces	10	57	2969	16	1094	62	5437	0	Yes	65	Mostly_individual	Social_influence
22	651	3	5	Faces	10	53	5437	38	1891	59	3625	0	Yes	65	Mostly_individual	Social_influence
22	652	3	5	Hands	10	55	5516	44	3968	40	3109	0	Yes	65	Mostly_individual	Social_influence
22	653	3	5	Hands	10	32	6797	31	1609	36	2406	0	Yes	65	Mostly_individual	Social_influence
22	654	3	5	Hands	10	29	8015	48	2968	42	3687	0	Yes	65	Mostly_individual	Social_influence
22	655	3	5	Hands	10	22	8547	38	5578	32	3406	0	Yes	65	Mostly_individual	Social_influence
22	656	3	5	Hands	10	65	3937	31	891	68	3516	0	Yes	65	Mostly_individual	Social_influence
22	657	3	5	Hands	10	23	3953	25	1797	36	2969	0	Yes	65	Mostly_individual	Social_influence
22	658	3	5	Hands	10	38	5125	28	2204	39	2078	0	Yes	65	Mostly_individual	Social_influence
22	659	3	5	Hands	10	5	3203	5	1906	6	3360	0	Yes	65	Mostly_individual	Social_influence
22	660	3	5	Hands	10	23	5125	39	2250	26	4641	0	Yes	65	Mostly_individual	Social_influence
22	661	3	5	Hands	10	76	7546	19	1844	74	2672	0	Yes	65	Mostly_individual	Social_influence
23	662	3	5	Art	10	43	3500	27	2109	35	3688	0	No	80	Both_social_and_individual	Social_influence
23	663	3	5	Art	10	40	5766	32	2750	38	4375	0	No	80	Both_social_and_individual	Social_influence
23	664	3	5	Art	10	62	4984	52	1657	68	3984	0	No	80	Both_social_and_individual	Social_influence
23	665	3	5	Art	10	38	3547	9	1703	20	2093	0	No	80	Both_social_and_individual	Social_influence
23	666	3	5	Art	10	14	3219	19	1797	14	2312	0	No	80	Both_social_and_individual	Social_influence
23	667	3	5	Art	10	32	7328	17	2593	18	2422	0	No	80	Both_social_and_individual	Social_influence
23	668	3	5	Art	10	83	5688	74	2688	79	4547	0	No	80	Both_social_and_individual	Social_influence
23	669	3	5	Art	10	59	4516	51	1719	65	2954	0	No	80	Both_social_and_individual	Social_influence
23	670	3	5	Art	10	55	4359	33	2468	49	4969	0	No	80	Both_social_and_individual	Social_influence
23	671	3	5	Art	10	43	5703	66	1750	47	3329	0	No	80	Both_social_and_individual	Social_influence
23	672	3	5	Faces	10	46	3546	36	1484	36	2672	0	No	80	Both_social_and_individual	Social_influence
23	673	3	5	Faces	10	31	5094	5	2094	12	2797	0	No	80	Both_social_and_individual	Social_influence
23	674	3	5	Faces	10	39	5922	26	1235	33	2062	0	No	80	Both_social_and_individual	Social_influence
23	675	3	5	Faces	10	16	7141	32	3203	16	3875	0	No	80	Both_social_and_individual	Social_influence
23	676	3	5	Faces	10	72	7172	49	2250	62	2641	0	No	80	Both_social_and_individual	Social_influence
23	677	3	5	Faces	10	23	5656	45	2062	36	2484	0	No	80	Both_social_and_individual	Social_influence
23	678	3	5	Faces	10	45	4062	10	1359	35	2890	0	No	80	Both_social_and_individual	Social_influence
23	679	3	5	Faces	10	58	5000	46	1640	75	4313	0	No	80	Both_social_and_individual	Social_influence
23	680	3	5	Faces	10	62	3594	69	1391	78	3625	0	No	80	Both_social_and_individual	Social_influence
23	681	3	5	Faces	10	53	8187	48	2719	46	4172	0	No	80	Both_social_and_individual	Social_influence
23	682	3	5	Hands	10	44	6797	49	3750	46	3516	0	No	80	Both_social_and_individual	Social_influence
23	683	3	5	Hands	10	40	4125	23	1890	22	2672	0	No	80	Both_social_and_individual	Social_influence
23	684	3	5	Hands	10	73	6250	37	3781	58	2328	0	No	80	Both_social_and_individual	Social_influence
23	685	3	5	Hands	10	27	12938	15	5141	14	3765	0	No	80	Both_social_and_individual	Social_influence
23	686	3	5	Hands	10	23	3687	54	1281	16	2641	0	No	80	Both_social_and_individual	Social_influence
23	687	3	5	Hands	10	25	3985	31	2141	28	2453	0	No	80	Both_social_and_individual	Social_influence
23	688	3	5	Hands	10	40	4953	56	3563	52	2609	0	No	80	Both_social_and_individual	Social_influence
23	689	3	5	Hands	10	21	4500	0	1765	14	4328	0	No	80	Both_social_and_individual	Social_influence
23	690	3	5	Hands	10	14	4828	39	2766	29	5391	0	No	80	Both_social_and_individual	Social_influence
23	691	3	5	Hands	10	56	3657	57	1640	68	3343	0	No	80	Both_social_and_individual	Social_influence
24	692	3	5	Art	10	98	4516	27	1531	96	4843	1	No	84	Mostly_individual	Social_influence
24	693	3	5	Art	10	3	4500	24	766	9	2969	1	No	84	Mostly_individual	Social_influence
24	694	3	5	Art	10	3	3687	66	1672	4	5250	1	No	84	Mostly_individual	Social_influence
24	695	3	5	Art	10	12	4016	86	969	8	2812	1	No	84	Mostly_individual	Social_influence
24	696	3	5	Art	10	70	4781	24	1094	68	2953	1	No	84	Mostly_individual	Social_influence
24	697	3	5	Art	10	72	9609	51	3047	77	3641	1	No	84	Mostly_individual	Social_influence
24	698	3	5	Art	10	50	8953	70	2031	61	14485	1	No	84	Mostly_individual	Social_influence
24	699	3	5	Art	10	50	5172	61	984	51	2391	1	No	84	Mostly_individual	Social_influence
24	700	3	5	Art	10	54	7860	46	1812	55	3672	1	No	84	Mostly_individual	Social_influence
24	701	3	5	Art	10	84	6219	32	1125	91	3203	1	No	84	Mostly_individual	Social_influence
24	702	3	5	Faces	10	27	3594	41	1328	16	3375	1	No	84	Mostly_individual	Social_influence
24	703	3	5	Faces	10	4	3297	24	1625	2	5016	1	No	84	Mostly_individual	Social_influence
24	704	3	5	Faces	10	22	4312	33	844	22	2719	1	No	84	Mostly_individual	Social_influence
24	705	3	5	Faces	10	29	12515	32	1875	38	9016	1	No	84	Mostly_individual	Social_influence
24	706	3	5	Faces	10	53	6172	53	1687	56	2516	1	No	84	Mostly_individual	Social_influence
24	707	3	5	Faces	10	59	3687	20	1453	61	2859	1	No	84	Mostly_individual	Social_influence
24	708	3	5	Faces	10	9	6093	4	766	6	7016	1	No	84	Mostly_individual	Social_influence
24	709	3	5	Faces	10	73	3672	23	906	74	4047	1	No	84	Mostly_individual	Social_influence
24	710	3	5	Faces	10	82	5172	38	1125	83	2812	1	No	84	Mostly_individual	Social_influence
24	711	3	5	Faces	10	32	8156	57	2172	40	9797	1	No	84	Mostly_individual	Social_influence
24	712	3	5	Hands	10	64	7391	60	2641	63	3234	1	No	84	Mostly_individual	Social_influence
24	713	3	5	Hands	10	38	3734	23	1453	28	3562	1	No	84	Mostly_individual	Social_influence
24	714	3	5	Hands	10	58	7953	41	2000	61	4000	1	No	84	Mostly_individual	Social_influence
24	715	3	5	Hands	10	50	17594	20	5188	51	7281	1	No	84	Mostly_individual	Social_influence
24	716	3	5	Hands	10	65	5375	31	953	57	5172	1	No	84	Mostly_individual	Social_influence
24	717	3	5	Hands	10	40	4515	24	1047	53	3907	1	No	84	Mostly_individual	Social_influence
24	718	3	5	Hands	10	58	4625	47	781	59	2687	1	No	84	Mostly_individual	Social_influence
24	719	3	5	Hands	10	1	3765	6	1313	1	3265	1	No	84	Mostly_individual	Social_influence
24	720	3	5	Hands	10	50	6922	25	2875	56	5797	1	No	84	Mostly_individual	Social_influence
24	721	3	5	Hands	10	39	3968	42	1281	43	5937	1	No	84	Mostly_individual	Social_influence
25	722	3	5	Art	10	32	2969	59	2328	40	4125	6	Yes	70	Both_social_and_individual	Social_influence
25	723	3	5	Art	10	36	3735	34	7171	56	4047	6	Yes	70	Both_social_and_individual	Social_influence
25	724	3	5	Art	10	70	2313	5	4203	69	2766	6	Yes	70	Both_social_and_individual	Social_influence
25	725	3	5	Art	10	100	2766	55	1922	90	2422	6	Yes	70	Both_social_and_individual	Social_influence
25	726	3	5	Art	10	34	2593	57	1484	38	2125	6	Yes	70	Both_social_and_individual	Social_influence
25	727	3	5	Art	10	19	3922	23	1922	16	4313	6	Yes	70	Both_social_and_individual	Social_influence
25	728	3	5	Art	10	71	4547	80	1766	70	7750	6	Yes	70	Both_social_and_individual	Social_influence
25	729	3	5	Art	10	74	2954	59	1813	79	2703	6	Yes	70	Both_social_and_individual	Social_influence
25	730	3	5	Art	10	63	3593	54	1625	59	2781	6	Yes	70	Both_social_and_individual	Social_influence
25	731	3	5	Art	10	48	5016	41	1234	40	2532	6	Yes	70	Both_social_and_individual	Social_influence
25	732	3	5	Faces	10	29	3875	24	2312	38	2829	6	Yes	70	Both_social_and_individual	Social_influence
25	733	3	5	Faces	10	8	3516	14	2907	5	5796	6	Yes	70	Both_social_and_individual	Social_influence
25	734	3	5	Faces	10	28	6562	14	1578	11	4265	6	Yes	70	Both_social_and_individual	Social_influence
25	735	3	5	Faces	10	30	9547	19	3218	37	2219	6	Yes	70	Both_social_and_individual	Social_influence
25	736	3	5	Faces	10	53	4641	53	1875	55	2469	6	Yes	70	Both_social_and_individual	Social_influence
25	737	3	5	Faces	10	21	3765	30	1766	29	2750	6	Yes	70	Both_social_and_individual	Social_influence
25	738	3	5	Faces	10	0	3250	34	1656	4	2797	6	Yes	70	Both_social_and_individual	Social_influence
25	739	3	5	Faces	10	11	3203	65	2188	3	4093	6	Yes	70	Both_social_and_individual	Social_influence
25	740	3	5	Faces	10	7	3171	72	4266	6	2531	6	Yes	70	Both_social_and_individual	Social_influence
25	741	3	5	Faces	10	62	4062	45	2140	56	2422	6	Yes	70	Both_social_and_individual	Social_influence
25	742	3	5	Hands	10	66	5328	59	3625	73	2890	6	Yes	70	Both_social_and_individual	Social_influence
25	743	3	5	Hands	10	21	3437	39	1375	17	2969	6	Yes	70	Both_social_and_individual	Social_influence
25	744	3	5	Hands	10	44	4937	44	2265	54	3782	6	Yes	70	Both_social_and_individual	Social_influence
25	745	3	5	Hands	10	22	13750	15	5407	12	3219	6	Yes	70	Both_social_and_individual	Social_influence
25	746	3	5	Hands	10	49	6375	31	1235	26	2390	6	Yes	70	Both_social_and_individual	Social_influence
25	747	3	5	Hands	10	17	6047	32	1735	16	2703	6	Yes	70	Both_social_and_individual	Social_influence
25	748	3	5	Hands	10	54	4266	49	4000	55	4266	6	Yes	70	Both_social_and_individual	Social_influence
25	749	3	5	Hands	10	0	6437	6	1218	0	2453	6	Yes	70	Both_social_and_individual	Social_influence
25	750	3	5	Hands	10	28	3516	36	2328	23	6078	6	Yes	70	Both_social_and_individual	Social_influence
25	751	3	5	Hands	10	26	2703	46	1125	5	2734	6	Yes	70	Both_social_and_individual	Social_influence
26	752	4	8	Art	10	27	2813	93	1969	39	2625	1	No	87	Both_social_and_individual	Social_influence_+_different_types_of_image
26	753	4	8	Art	10	52	8844	59	1625	52	2062	1	No	87	Both_social_and_individual	Social_influence_+_different_types_of_image
26	754	4	8	Art	10	72	2343	26	2485	73	2062	1	No	87	Both_social_and_individual	Social_influence_+_different_types_of_image
26	755	4	8	Art	10	93	3906	59	1860	85	2688	1	No	87	Both_social_and_individual	Social_influence_+_different_types_of_image
26	756	4	8	Art	10	14	8812	43	6984	54	9110	1	No	87	Both_social_and_individual	Social_influence_+_different_types_of_image
26	757	4	8	Art	10	97	4328	42	2219	91	2531	1	No	87	Both_social_and_individual	Social_influence_+_different_types_of_image
26	758	4	8	Art	10	11	3016	41	2172	42	1906	1	No	87	Both_social_and_individual	Social_influence_+_different_types_of_image
26	759	4	8	Art	10	35	6937	67	3109	57	2875	1	No	87	Both_social_and_individual	Social_influence_+_different_types_of_image
26	760	4	8	Art	10	9	4437	19	3609	8	2969	1	No	87	Both_social_and_individual	Social_influence_+_different_types_of_image
26	761	4	8	Art	10	100	9641	73	1609	100	2047	1	No	87	Both_social_and_individual	Social_influence_+_different_types_of_image
26	762	4	8	Faces	10	6	2843	39	2297	1	2484	1	No	87	Both_social_and_individual	Social_influence_+_different_types_of_image
26	763	4	8	Faces	10	8	5765	26	2219	31	13235	1	No	87	Both_social_and_individual	Social_influence_+_different_types_of_image
26	764	4	8	Faces	10	5	6000	42	2109	8	3406	1	No	87	Both_social_and_individual	Social_influence_+_different_types_of_image
26	765	4	8	Faces	10	0	3953	30	2687	0	2828	1	No	87	Both_social_and_individual	Social_influence_+_different_types_of_image
26	766	4	8	Faces	10	6	3187	55	1422	1	3532	1	No	87	Both_social_and_individual	Social_influence_+_different_types_of_image
26	767	4	8	Faces	10	0	2203	22	2859	0	2031	1	No	87	Both_social_and_individual	Social_influence_+_different_types_of_image
26	768	4	8	Faces	10	12	3000	37	1656	22	4219	1	No	87	Both_social_and_individual	Social_influence_+_different_types_of_image
26	769	4	8	Faces	10	28	4797	13	6219	37	4641	1	No	87	Both_social_and_individual	Social_influence_+_different_types_of_image
26	770	4	8	Faces	10	10	3016	25	1734	5	2313	1	No	87	Both_social_and_individual	Social_influence_+_different_types_of_image
26	771	4	8	Faces	10	0	4938	46	2906	4	2797	1	No	87	Both_social_and_individual	Social_influence_+_different_types_of_image
26	772	4	8	Hands	10	13	4750	60	2750	11	5703	1	No	87	Both_social_and_individual	Social_influence_+_different_types_of_image
26	773	4	8	Hands	10	26	3609	49	2016	42	3016	1	No	87	Both_social_and_individual	Social_influence_+_different_types_of_image
26	774	4	8	Hands	10	37	4281	32	1656	28	1985	1	No	87	Both_social_and_individual	Social_influence_+_different_types_of_image
26	775	4	8	Hands	10	14	4219	35	4906	23	3844	1	No	87	Both_social_and_individual	Social_influence_+_different_types_of_image
26	776	4	8	Hands	10	8	4203	38	2891	9	13922	1	No	87	Both_social_and_individual	Social_influence_+_different_types_of_image
26	777	4	8	Hands	10	90	7594	38	1750	90	4828	1	No	87	Both_social_and_individual	Social_influence_+_different_types_of_image
26	778	4	8	Hands	10	26	10219	28	2563	81	2203	1	No	87	Both_social_and_individual	Social_influence_+_different_types_of_image
26	779	4	8	Hands	10	0	4453	12	5234	1	2438	1	No	87	Both_social_and_individual	Social_influence_+_different_types_of_image
26	780	4	8	Hands	10	87	3734	65	3188	83	2437	1	No	87	Both_social_and_individual	Social_influence_+_different_types_of_image
26	781	4	8	Hands	10	68	3328	47	4906	83	5968	1	No	87	Both_social_and_individual	Social_influence_+_different_types_of_image
27	782	4	8	Art	10	98	2546	72	1828	87	4515	0	Yes	90	Both_social_and_individual	Social_influence
27	783	4	8	Art	10	74	5953	48	2296	65	4156	0	Yes	90	Both_social_and_individual	Social_influence
27	784	4	8	Art	10	96	3485	70	2062	90	3547	0	Yes	90	Both_social_and_individual	Social_influence
27	785	4	8	Art	10	92	3594	85	2766	86	2547	0	Yes	90	Both_social_and_individual	Social_influence
27	786	4	8	Art	10	37	10812	57	6062	43	6063	0	Yes	90	Both_social_and_individual	Social_influence
27	787	4	8	Art	10	64	4188	92	1562	42	4750	0	Yes	90	Both_social_and_individual	Social_influence
27	788	4	8	Art	10	92	3375	25	1985	91	4609	0	Yes	90	Both_social_and_individual	Social_influence
27	789	4	8	Art	10	74	4578	10	2140	41	5062	0	Yes	90	Both_social_and_individual	Social_influence
27	790	4	8	Art	10	47	8969	36	2531	42	8172	0	Yes	90	Both_social_and_individual	Social_influence
27	791	4	8	Art	10	56	5172	40	2625	53	6047	0	Yes	90	Both_social_and_individual	Social_influence
27	792	4	8	Faces	10	13	4266	17	1266	0	3969	0	Yes	90	Both_social_and_individual	Social_influence
27	793	4	8	Faces	10	60	4969	57	1078	57	5219	0	Yes	90	Both_social_and_individual	Social_influence
27	794	4	8	Faces	10	45	5031	38	2953	56	4031	0	Yes	90	Both_social_and_individual	Social_influence
27	795	4	8	Faces	10	18	5984	2	3188	4	4609	0	Yes	90	Both_social_and_individual	Social_influence
27	796	4	8	Faces	10	41	4797	55	1265	41	5234	0	Yes	90	Both_social_and_individual	Social_influence
27	797	4	8	Faces	10	25	4344	19	5047	52	3671	0	Yes	90	Both_social_and_individual	Social_influence
27	798	4	8	Faces	10	27	3937	37	1734	36	2516	0	Yes	90	Both_social_and_individual	Social_influence
27	799	4	8	Faces	10	10	9063	39	3687	40	3968	0	Yes	90	Both_social_and_individual	Social_influence
27	800	4	8	Faces	10	2	3968	26	2500	9	4859	0	Yes	90	Both_social_and_individual	Social_influence
27	801	4	8	Faces	10	51	7703	32	2484	42	2609	0	Yes	90	Both_social_and_individual	Social_influence
27	802	4	8	Hands	10	50	7141	60	3000	42	5000	0	Yes	90	Both_social_and_individual	Social_influence
27	803	4	8	Hands	10	45	4329	46	2062	32	5125	0	Yes	90	Both_social_and_individual	Social_influence
27	804	4	8	Hands	10	7	6140	48	1453	9	2594	0	Yes	90	Both_social_and_individual	Social_influence
27	805	4	8	Hands	10	31	5156	52	3531	41	3812	0	Yes	90	Both_social_and_individual	Social_influence
27	806	4	8	Hands	10	1	3218	38	2078	9	6875	0	Yes	90	Both_social_and_individual	Social_influence
27	807	4	8	Hands	10	67	6484	15	2296	79	3937	0	Yes	90	Both_social_and_individual	Social_influence
27	808	4	8	Hands	10	53	3704	24	2516	47	2937	0	Yes	90	Both_social_and_individual	Social_influence
27	809	4	8	Hands	10	7	4313	11	2813	5	4266	0	Yes	90	Both_social_and_individual	Social_influence
27	810	4	8	Hands	10	71	5563	33	1563	60	4125	0	Yes	90	Both_social_and_individual	Social_influence
27	811	4	8	Hands	10	69	5328	65	3531	53	4516	0	Yes	90	Both_social_and_individual	Social_influence
28	812	4	8	Art	10	54	4234	31	2281	60	1719	4	No	75	Not_clear	Social_influence
28	813	4	8	Art	10	16	4172	33	2031	30	3313	4	No	75	Not_clear	Social_influence
28	814	4	8	Art	10	63	3797	26	1485	62	2297	4	No	75	Not_clear	Social_influence
28	815	4	8	Art	10	77	3437	59	4579	93	2344	4	No	75	Not_clear	Social_influence
28	816	4	8	Art	10	60	5828	36	5203	64	8172	4	No	75	Not_clear	Social_influence
28	817	4	8	Art	10	87	3359	60	3000	92	2266	4	No	75	Not_clear	Social_influence
28	818	4	8	Art	10	60	4921	47	3844	59	2797	4	No	75	Not_clear	Social_influence
28	819	4	8	Art	10	61	5515	30	1875	50	4000	4	No	75	Not_clear	Social_influence
28	820	4	8	Art	10	11	5438	18	2094	13	3297	4	No	75	Not_clear	Social_influence
28	821	4	8	Art	10	61	5735	87	1407	67	2125	4	No	75	Not_clear	Social_influence
28	822	4	8	Faces	10	0	3687	3	1204	0	2797	4	No	75	Not_clear	Social_influence
28	823	4	8	Faces	10	51	3047	39	3766	58	3063	4	No	75	Not_clear	Social_influence
28	824	4	8	Faces	10	24	4094	12	2140	39	2218	4	No	75	Not_clear	Social_influence
28	825	4	8	Faces	10	17	4843	30	1750	9	2266	4	No	75	Not_clear	Social_influence
28	826	4	8	Faces	10	51	4125	2	1875	52	3047	4	No	75	Not_clear	Social_influence
28	827	4	8	Faces	10	39	2187	17	3547	31	2453	4	No	75	Not_clear	Social_influence
28	828	4	8	Faces	10	21	2891	3	1078	3	2250	4	No	75	Not_clear	Social_influence
28	829	4	8	Faces	10	33	6062	13	4297	42	2422	4	No	75	Not_clear	Social_influence
28	830	4	8	Faces	10	60	5547	31	1531	69	4093	4	No	75	Not_clear	Social_influence
28	831	4	8	Faces	10	0	2969	46	4125	0	2531	4	No	75	Not_clear	Social_influence
28	832	4	8	Hands	10	62	5031	36	2094	55	4250	4	No	75	Not_clear	Social_influence
28	833	4	8	Hands	10	32	2796	49	2688	29	2547	4	No	75	Not_clear	Social_influence
28	834	4	8	Hands	10	54	4438	42	1453	50	2469	4	No	75	Not_clear	Social_influence
28	835	4	8	Hands	10	41	3140	31	2703	51	4046	4	No	75	Not_clear	Social_influence
28	836	4	8	Hands	10	34	3453	18	1703	27	2781	4	No	75	Not_clear	Social_influence
28	837	4	8	Hands	10	7	3688	50	1890	3	2407	4	No	75	Not_clear	Social_influence
28	838	4	8	Hands	10	7	2937	49	1344	49	3422	4	No	75	Not_clear	Social_influence
28	839	4	8	Hands	10	8	3125	26	1641	3	3031	4	No	75	Not_clear	Social_influence
28	840	4	8	Hands	10	43	2703	57	2329	53	3453	4	No	75	Not_clear	Social_influence
28	841	4	8	Hands	10	31	2812	52	4531	60	3312	4	No	75	Not_clear	Social_influence
29	842	4	8	Art	10	35	4375	34	1453	47	2813	0	No	80	Both_social_and_individual	Social_influence
29	843	4	8	Art	10	5	5704	63	2641	8	3922	0	No	80	Both_social_and_individual	Social_influence
29	844	4	8	Art	10	36	4437	26	1531	42	3094	0	No	80	Both_social_and_individual	Social_influence
29	845	4	8	Art	10	58	4234	76	1703	60	2422	0	No	80	Both_social_and_individual	Social_influence
29	846	4	8	Art	10	34	13265	40	8109	33	7719	0	No	80	Both_social_and_individual	Social_influence
29	847	4	8	Art	10	30	4500	69	1890	48	3547	0	No	80	Both_social_and_individual	Social_influence
29	848	4	8	Art	10	40	7766	76	1703	37	2578	0	No	80	Both_social_and_individual	Social_influence
29	849	4	8	Art	10	23	7047	10	1782	26	2437	0	No	80	Both_social_and_individual	Social_influence
29	850	4	8	Art	10	27	10141	56	4562	40	6891	0	No	80	Both_social_and_individual	Social_influence
29	851	4	8	Art	10	36	5390	50	3422	50	6219	0	No	80	Both_social_and_individual	Social_influence
29	852	4	8	Faces	10	38	7454	33	1406	44	2532	0	No	80	Both_social_and_individual	Social_influence
29	853	4	8	Faces	10	21	3250	20	1250	20	9406	0	No	80	Both_social_and_individual	Social_influence
29	854	4	8	Faces	10	23	5938	42	2375	15	2984	0	No	80	Both_social_and_individual	Social_influence
29	855	4	8	Faces	10	24	6766	14	5359	19	3093	0	No	80	Both_social_and_individual	Social_influence
29	856	4	8	Faces	10	6	4063	55	1172	8	3234	0	No	80	Both_social_and_individual	Social_influence
29	857	4	8	Faces	10	26	4453	41	2062	23	2609	0	No	80	Both_social_and_individual	Social_influence
29	858	4	8	Faces	10	13	4281	37	1171	18	3219	0	No	80	Both_social_and_individual	Social_influence
29	859	4	8	Faces	10	17	7109	39	6265	26	4672	0	No	80	Both_social_and_individual	Social_influence
29	860	4	8	Faces	10	22	5375	4	3218	10	2828	0	No	80	Both_social_and_individual	Social_influence
29	861	4	8	Faces	10	23	4016	46	3703	15	3031	0	No	80	Both_social_and_individual	Social_influence
29	862	4	8	Hands	10	37	7860	60	1828	41	5563	0	No	80	Both_social_and_individual	Social_influence
29	863	4	8	Hands	10	9	4672	24	1750	15	3094	0	No	80	Both_social_and_individual	Social_influence
29	864	4	8	Hands	10	9	5390	48	1953	3	4328	0	No	80	Both_social_and_individual	Social_influence
29	865	4	8	Hands	10	45	15688	30	4219	37	4484	0	No	80	Both_social_and_individual	Social_influence
29	866	4	8	Hands	10	37	13547	3	4797	41	4141	0	No	80	Both_social_and_individual	Social_influence
29	867	4	8	Hands	10	23	11328	15	2015	12	3641	0	No	80	Both_social_and_individual	Social_influence
29	868	4	8	Hands	10	22	6515	49	1297	36	3656	0	No	80	Both_social_and_individual	Social_influence
29	869	4	8	Hands	10	33	7859	7	1625	32	3781	0	No	80	Both_social_and_individual	Social_influence
29	870	4	8	Hands	10	23	4313	60	1203	11	12203	0	No	80	Both_social_and_individual	Social_influence
29	871	4	8	Hands	10	22	4500	54	1625	15	3485	0	No	80	Both_social_and_individual	Social_influence
30	872	4	8	Art	10	89	4906	76	2688	84	3593	0	No	70	Mostly_individual	Social_influence
30	873	4	8	Art	10	40	11234	2	2750	42	6031	0	No	70	Mostly_individual	Social_influence
30	874	4	8	Art	10	40	6906	84	2453	36	3797	0	No	70	Mostly_individual	Social_influence
30	875	4	8	Art	10	71	7125	59	1875	59	3719	0	No	70	Mostly_individual	Social_influence
30	876	4	8	Art	10	51	12000	23	6594	51	6968	0	No	70	Mostly_individual	Social_influence
30	877	4	8	Art	10	54	4906	65	1906	53	5656	0	No	70	Mostly_individual	Social_influence
30	878	4	8	Art	10	42	5734	76	1203	44	3047	0	No	70	Mostly_individual	Social_influence
30	879	4	8	Art	10	19	6297	36	2000	63	14094	0	No	70	Mostly_individual	Social_influence
30	880	4	8	Art	10	57	13141	10	7625	41	11406	0	No	70	Mostly_individual	Social_influence
30	881	4	8	Art	10	74	8812	61	3141	85	3735	0	No	70	Mostly_individual	Social_influence
30	882	4	8	Faces	10	9	3812	39	656	17	3719	0	No	70	Mostly_individual	Social_influence
30	883	4	8	Faces	10	32	5860	14	2375	29	4828	0	No	70	Mostly_individual	Social_influence
30	884	4	8	Faces	10	20	9750	28	3313	11	8750	0	No	70	Mostly_individual	Social_influence
30	885	4	8	Faces	10	5	12609	2	3422	4	5344	0	No	70	Mostly_individual	Social_influence
30	886	4	8	Faces	10	4	6000	3	2734	4	5156	0	No	70	Mostly_individual	Social_influence
30	887	4	8	Faces	10	3	6609	41	2609	9	4656	0	No	70	Mostly_individual	Social_influence
30	888	4	8	Faces	10	3	5766	7	1000	2	6953	0	No	70	Mostly_individual	Social_influence
30	889	4	8	Faces	10	25	9421	39	2265	24	5312	0	No	70	Mostly_individual	Social_influence
30	890	4	8	Faces	10	7	10812	25	2203	4	4063	0	No	70	Mostly_individual	Social_influence
30	891	4	8	Faces	10	14	12828	46	1328	2	4515	0	No	70	Mostly_individual	Social_influence
30	892	4	8	Hands	10	39	9844	18	2484	34	7078	0	No	70	Mostly_individual	Social_influence
30	893	4	8	Hands	10	53	5422	15	1922	55	4985	0	No	70	Mostly_individual	Social_influence
30	894	4	8	Hands	10	34	7000	32	1500	27	5984	0	No	70	Mostly_individual	Social_influence
30	895	4	8	Hands	10	25	13203	52	2813	25	4391	0	No	70	Mostly_individual	Social_influence
30	896	4	8	Hands	10	5	13031	22	1516	6	6281	0	No	70	Mostly_individual	Social_influence
30	897	4	8	Hands	10	57	5500	78	3390	55	7657	0	No	70	Mostly_individual	Social_influence
30	898	4	8	Hands	10	45	7672	3	3703	45	6281	0	No	70	Mostly_individual	Social_influence
30	899	4	8	Hands	10	3	6844	12	5672	2	3969	0	No	70	Mostly_individual	Social_influence
30	900	4	8	Hands	10	55	7671	33	1469	47	3953	0	No	70	Mostly_individual	Social_influence
30	901	4	8	Hands	10	50	14906	26	3390	57	4235	0	No	70	Mostly_individual	Social_influence
31	902	4	8	Art	10	55	5156	55	2063	56	2219	1	No	96	Both_social_and_individual	Social_influence
31	903	4	8	Art	10	45	5890	29	2703	35	3485	1	No	96	Both_social_and_individual	Social_influence
31	904	4	8	Art	10	27	4140	57	3016	33	4140	1	No	96	Both_social_and_individual	Social_influence
31	905	4	8	Art	10	61	2844	92	3187	71	3656	1	No	96	Both_social_and_individual	Social_influence
31	906	4	8	Art	10	33	7328	40	7391	49	8046	1	No	96	Both_social_and_individual	Social_influence
31	907	4	8	Art	10	55	5391	92	3312	63	3391	1	No	96	Both_social_and_individual	Social_influence
31	908	4	8	Art	10	42	3344	49	1391	34	2312	1	No	96	Both_social_and_individual	Social_influence
31	909	4	8	Art	10	21	4016	36	2984	36	2656	1	No	96	Both_social_and_individual	Social_influence
31	910	4	8	Art	10	56	7110	56	3328	75	6735	1	No	96	Both_social_and_individual	Social_influence
31	911	4	8	Art	10	62	4110	40	2984	70	2922	1	No	96	Both_social_and_individual	Social_influence
31	912	4	8	Faces	10	0	3110	3	1735	0	3547	1	No	96	Both_social_and_individual	Social_influence
31	913	4	8	Faces	10	58	5421	14	3141	58	3906	1	No	96	Both_social_and_individual	Social_influence
31	914	4	8	Faces	10	23	4000	27	3172	29	3406	1	No	96	Both_social_and_individual	Social_influence
31	915	4	8	Faces	10	22	5656	2	4046	0	3703	1	No	96	Both_social_and_individual	Social_influence
31	916	4	8	Faces	10	0	2390	29	1141	0	2078	1	No	96	Both_social_and_individual	Social_influence
31	917	4	8	Faces	10	0	4391	22	2735	5	4000	1	No	96	Both_social_and_individual	Social_influence
31	918	4	8	Faces	10	3	5188	21	1875	0	2140	1	No	96	Both_social_and_individual	Social_influence
31	919	4	8	Faces	10	17	4969	25	3703	29	3547	1	No	96	Both_social_and_individual	Social_influence
31	920	4	8	Faces	10	22	3328	4	2141	16	3391	1	No	96	Both_social_and_individual	Social_influence
31	921	4	8	Faces	10	0	2766	46	4015	8	2329	1	No	96	Both_social_and_individual	Social_influence
31	922	4	8	Hands	10	34	7547	18	3078	37	5218	1	No	96	Both_social_and_individual	Social_influence
31	923	4	8	Hands	10	34	5859	49	2188	75	4172	1	No	96	Both_social_and_individual	Social_influence
31	924	4	8	Hands	10	41	4000	31	2203	35	2812	1	No	96	Both_social_and_individual	Social_influence
31	925	4	8	Hands	10	22	6828	34	4188	36	7625	1	No	96	Both_social_and_individual	Social_influence
31	926	4	8	Hands	10	11	4282	3	1390	26	4531	1	No	96	Both_social_and_individual	Social_influence
31	927	4	8	Hands	10	38	7593	78	3953	60	6750	1	No	96	Both_social_and_individual	Social_influence
31	928	4	8	Hands	10	27	6922	49	2593	41	3515	1	No	96	Both_social_and_individual	Social_influence
31	929	4	8	Hands	10	0	3266	1	2172	0	4469	1	No	96	Both_social_and_individual	Social_influence
31	930	4	8	Hands	10	57	4125	55	1703	76	3484	1	No	96	Both_social_and_individual	Social_influence
31	931	4	8	Hands	10	63	5219	68	2312	64	7515	1	No	96	Both_social_and_individual	Social_influence
32	932	4	8	Art	10	42	3438	31	1265	37	2203	1	No	95	Mostly_individual	Social_influence
32	933	4	8	Art	10	0	4891	63	3234	2	6922	1	No	95	Mostly_individual	Social_influence
32	934	4	8	Art	10	26	5687	31	1438	37	3016	1	No	95	Mostly_individual	Social_influence
32	935	4	8	Art	10	67	7046	75	2469	59	3485	1	No	95	Mostly_individual	Social_influence
32	936	4	8	Art	10	55	6469	37	4406	67	7844	1	No	95	Mostly_individual	Social_influence
32	937	4	8	Art	10	56	3828	65	1719	59	2703	1	No	95	Mostly_individual	Social_influence
32	938	4	8	Art	10	44	8032	76	1594	58	2625	1	No	95	Mostly_individual	Social_influence
32	939	4	8	Art	10	2	3500	20	1797	3	6172	1	No	95	Mostly_individual	Social_influence
32	940	4	8	Art	10	42	5328	10	3703	55	6406	1	No	95	Mostly_individual	Social_influence
32	941	4	8	Art	10	44	5906	46	1454	61	3312	1	No	95	Mostly_individual	Social_influence
32	942	4	8	Faces	10	27	5422	15	1468	29	2547	1	No	95	Mostly_individual	Social_influence
32	943	4	8	Faces	10	37	8093	41	1640	40	3516	1	No	95	Mostly_individual	Social_influence
32	944	4	8	Faces	10	38	4407	25	2734	40	4359	1	No	95	Mostly_individual	Social_influence
32	945	4	8	Faces	10	4	4203	30	7922	6	3781	1	No	95	Mostly_individual	Social_influence
32	946	4	8	Faces	10	36	4360	23	1375	37	2546	1	No	95	Mostly_individual	Social_influence
32	947	4	8	Faces	10	22	5594	41	2000	28	2984	1	No	95	Mostly_individual	Social_influence
32	948	4	8	Faces	10	39	4937	16	1172	42	2531	1	No	95	Mostly_individual	Social_influence
32	949	4	8	Faces	10	21	7203	13	3578	25	3000	1	No	95	Mostly_individual	Social_influence
32	950	4	8	Faces	10	24	5297	4	1609	15	3703	1	No	95	Mostly_individual	Social_influence
32	951	4	8	Faces	10	22	5187	46	2844	25	4078	1	No	95	Mostly_individual	Social_influence
32	952	4	8	Hands	10	24	6094	60	2859	36	3657	1	No	95	Mostly_individual	Social_influence
32	953	4	8	Hands	10	22	5719	34	1219	37	3328	1	No	95	Mostly_individual	Social_influence
32	954	4	8	Hands	10	43	6812	8	1703	44	4312	1	No	95	Mostly_individual	Social_influence
32	955	4	8	Hands	10	23	9672	52	2704	52	3891	1	No	95	Mostly_individual	Social_influence
32	956	4	8	Hands	10	39	6593	35	1156	32	9750	1	No	95	Mostly_individual	Social_influence
32	957	4	8	Hands	10	23	6703	78	2062	21	6703	1	No	95	Mostly_individual	Social_influence
32	958	4	8	Hands	10	0	5313	32	2141	0	3469	1	No	95	Mostly_individual	Social_influence
32	959	4	8	Hands	10	16	5812	0	1640	13	3297	1	No	95	Mostly_individual	Social_influence
32	960	4	8	Hands	10	59	4562	79	1312	57	2312	1	No	95	Mostly_individual	Social_influence
32	961	4	8	Hands	10	52	12453	26	2000	57	3360	1	No	95	Mostly_individual	Social_influence
33	962	4	8	Art	10	41	4625	31	1593	42	2625	0	No	40	Mostly_individual	Social_influence
33	963	4	8	Art	10	18	4766	33	2797	17	3219	0	No	40	Mostly_individual	Social_influence
33	964	4	8	Art	10	69	4860	84	2312	65	3125	0	No	40	Mostly_individual	Social_influence
33	965	4	8	Art	10	74	3781	74	2094	89	5656	0	No	40	Mostly_individual	Social_influence
33	966	4	8	Art	10	33	10828	57	4281	40	5265	0	No	40	Mostly_individual	Social_influence
33	967	4	8	Art	10	70	6344	63	1750	67	2453	0	No	40	Mostly_individual	Social_influence
33	968	4	8	Art	10	60	4797	76	1188	57	2485	0	No	40	Mostly_individual	Social_influence
33	969	4	8	Art	10	41	3875	10	2032	39	3907	0	No	40	Mostly_individual	Social_influence
33	970	4	8	Art	10	56	5282	35	2562	71	5938	0	No	40	Mostly_individual	Social_influence
33	971	4	8	Art	10	73	6500	40	1984	90	3641	0	No	40	Mostly_individual	Social_influence
33	972	4	8	Faces	10	40	2609	0	1625	45	2625	0	No	40	Mostly_individual	Social_influence
33	973	4	8	Faces	10	57	4094	14	1625	61	5469	0	No	40	Mostly_individual	Social_influence
33	974	4	8	Faces	10	39	4812	25	2047	42	5063	0	No	40	Mostly_individual	Social_influence
33	975	4	8	Faces	10	37	5000	23	4141	26	2875	0	No	40	Mostly_individual	Social_influence
33	976	4	8	Faces	10	59	4515	20	1282	58	2266	0	No	40	Mostly_individual	Social_influence
33	977	4	8	Faces	10	43	9047	32	1750	40	4531	0	No	40	Mostly_individual	Social_influence
33	978	4	8	Faces	10	36	2829	33	1515	35	2625	0	No	40	Mostly_individual	Social_influence
33	979	4	8	Faces	10	46	7031	13	2796	45	2718	0	No	40	Mostly_individual	Social_influence
33	980	4	8	Faces	10	38	4891	21	1922	42	2860	0	No	40	Mostly_individual	Social_influence
33	981	4	8	Faces	10	41	3875	0	2468	44	2360	0	No	40	Mostly_individual	Social_influence
33	982	4	8	Hands	10	58	5204	56	2188	58	3297	0	No	40	Mostly_individual	Social_influence
33	983	4	8	Hands	10	39	5203	49	2110	40	4532	0	No	40	Mostly_individual	Social_influence
33	984	4	8	Hands	10	37	6484	8	1484	37	2610	0	No	40	Mostly_individual	Social_influence
33	985	4	8	Hands	10	59	6672	28	2922	40	2938	0	No	40	Mostly_individual	Social_influence
33	986	4	8	Hands	10	28	4469	19	2328	32	4454	0	No	40	Mostly_individual	Social_influence
33	987	4	8	Hands	10	54	6797	15	2156	61	2985	0	No	40	Mostly_individual	Social_influence
33	988	4	8	Hands	10	46	7438	49	1546	43	3485	0	No	40	Mostly_individual	Social_influence
33	989	4	8	Hands	10	20	4734	0	1922	26	6343	0	No	40	Mostly_individual	Social_influence
33	990	4	8	Hands	10	51	6625	79	1125	53	2750	0	No	40	Mostly_individual	Social_influence
33	991	4	8	Hands	10	45	5516	26	2047	42	3657	0	No	40	Mostly_individual	Social_influence
34	992	5	9	Art	5	80	6015	16	4610	77	8296	1	No	90	Both_social_and_individual	Social_influence
34	993	5	9	Art	5	93	3672	87	2781	87	3656	1	No	90	Both_social_and_individual	Social_influence
34	994	5	9	Art	5	70	5109	80	2500	82	4015	1	No	90	Both_social_and_individual	Social_influence
34	995	5	9	Art	5	100	3859	28	5281	100	2687	1	No	90	Both_social_and_individual	Social_influence
34	996	5	9	Art	5	5	5594	40	6360	15	3578	1	No	90	Both_social_and_individual	Social_influence
34	997	5	9	Art	5	100	3453	76	2969	100	2062	1	No	90	Both_social_and_individual	Social_influence
34	998	5	9	Art	5	58	10188	41	2969	45	3532	1	No	90	Both_social_and_individual	Social_influence
34	999	5	9	Art	5	17	4031	74	3797	19	3766	1	No	90	Both_social_and_individual	Social_influence
34	1000	5	9	Art	5	17	4641	46	6110	8	2968	1	No	90	Both_social_and_individual	Social_influence
34	1001	5	9	Art	5	100	7079	25	4219	69	3375	1	No	90	Both_social_and_individual	Social_influence
34	1002	5	9	Faces	5	61	2984	49	2890	58	4156	1	No	90	Both_social_and_individual	Social_influence
34	1003	5	9	Faces	5	22	4235	27	2516	20	6734	1	No	90	Both_social_and_individual	Social_influence
34	1004	5	9	Faces	5	49	5937	57	3078	55	6406	1	No	90	Both_social_and_individual	Social_influence
34	1005	5	9	Faces	5	11	3828	21	1265	7	3125	1	No	90	Both_social_and_individual	Social_influence
34	1006	5	9	Faces	5	42	5344	31	4312	55	9828	1	No	90	Both_social_and_individual	Social_influence
34	1007	5	9	Faces	5	43	8641	55	2343	55	4969	1	No	90	Both_social_and_individual	Social_influence
34	1008	5	9	Faces	5	43	8219	29	4453	46	9578	1	No	90	Both_social_and_individual	Social_influence
34	1009	5	9	Faces	5	35	4781	10	1563	34	3063	1	No	90	Both_social_and_individual	Social_influence
34	1010	5	9	Faces	5	13	8891	37	7594	16	3250	1	No	90	Both_social_and_individual	Social_influence
34	1011	5	9	Faces	5	60	4125	35	5125	57	9109	1	No	90	Both_social_and_individual	Social_influence
34	1012	5	9	Hands	5	76	3203	66	2000	79	5156	1	No	90	Both_social_and_individual	Social_influence
34	1013	5	9	Hands	5	64	8781	33	3110	58	4688	1	No	90	Both_social_and_individual	Social_influence
34	1014	5	9	Hands	5	20	4578	26	3562	21	7625	1	No	90	Both_social_and_individual	Social_influence
34	1015	5	9	Hands	5	20	7969	65	5532	22	8000	1	No	90	Both_social_and_individual	Social_influence
34	1016	5	9	Hands	5	8	5610	10	4453	4	4922	1	No	90	Both_social_and_individual	Social_influence
34	1017	5	9	Hands	5	84	5406	41	2156	81	4219	1	No	90	Both_social_and_individual	Social_influence
34	1018	5	9	Hands	5	79	3110	54	2516	81	4781	1	No	90	Both_social_and_individual	Social_influence
34	1019	5	9	Hands	5	21	10328	9	9078	38	9047	1	No	90	Both_social_and_individual	Social_influence
34	1020	5	9	Hands	5	40	7235	14	5703	57	5375	1	No	90	Both_social_and_individual	Social_influence
34	1021	5	9	Hands	5	68	6734	75	1813	84	4250	1	No	90	Both_social_and_individual	Social_influence
35	1022	5	9	Art	5	20	5703	56	2203	27	5859	1	No	70	Mostly_individual	Social_influence
35	1023	5	9	Art	5	82	4657	29	2312	72	3218	1	No	70	Mostly_individual	Social_influence
35	1024	5	9	Art	5	16	4500	19	1843	10	2703	1	No	70	Mostly_individual	Social_influence
35	1025	5	9	Art	5	42	5031	28	1797	44	5968	1	No	70	Mostly_individual	Social_influence
35	1026	5	9	Art	5	27	8328	22	1422	30	5281	1	No	70	Mostly_individual	Social_influence
35	1027	5	9	Art	5	53	8562	28	4203	42	2953	1	No	70	Mostly_individual	Social_influence
35	1028	5	9	Art	5	66	8797	5	2438	61	5078	1	No	70	Mostly_individual	Social_influence
35	1029	5	9	Art	5	7	4734	40	3609	5	2812	1	No	70	Mostly_individual	Social_influence
35	1030	5	9	Art	5	14	6438	32	2156	16	4562	1	No	70	Mostly_individual	Social_influence
35	1031	5	9	Art	5	34	11859	25	2468	27	3750	1	No	70	Mostly_individual	Social_influence
35	1032	5	9	Faces	5	31	7969	19	1235	32	3703	1	No	70	Mostly_individual	Social_influence
35	1033	5	9	Faces	5	20	5391	15	1813	34	2547	1	No	70	Mostly_individual	Social_influence
35	1034	5	9	Faces	5	66	6813	49	2406	62	7000	1	No	70	Mostly_individual	Social_influence
35	1035	5	9	Faces	5	30	7797	24	1625	28	5375	1	No	70	Mostly_individual	Social_influence
35	1036	5	9	Faces	5	71	7250	64	1891	69	4032	1	No	70	Mostly_individual	Social_influence
35	1037	5	9	Faces	5	57	8640	33	1625	45	6079	1	No	70	Mostly_individual	Social_influence
35	1038	5	9	Faces	5	21	8344	20	2032	24	13469	1	No	70	Mostly_individual	Social_influence
35	1039	5	9	Faces	5	68	4718	10	1672	59	2828	1	No	70	Mostly_individual	Social_influence
35	1040	5	9	Faces	5	12	9750	12	3813	30	4109	1	No	70	Mostly_individual	Social_influence
35	1041	5	9	Faces	5	54	17610	50	2360	45	9359	1	No	70	Mostly_individual	Social_influence
35	1042	5	9	Hands	5	61	9765	74	1484	39	5656	1	No	70	Mostly_individual	Social_influence
35	1043	5	9	Hands	5	43	10843	62	1891	46	3531	1	No	70	Mostly_individual	Social_influence
35	1044	5	9	Hands	5	34	12312	19	2313	32	8172	1	No	70	Mostly_individual	Social_influence
35	1045	5	9	Hands	5	62	15110	45	4969	57	3704	1	No	70	Mostly_individual	Social_influence
35	1046	5	9	Hands	5	21	6375	9	1844	12	3719	1	No	70	Mostly_individual	Social_influence
35	1047	5	9	Hands	5	71	8985	42	1141	72	2750	1	No	70	Mostly_individual	Social_influence
35	1048	5	9	Hands	5	56	9031	42	1891	44	2672	1	No	70	Mostly_individual	Social_influence
35	1049	5	9	Hands	5	18	26203	9	6375	37	13938	1	No	70	Mostly_individual	Social_influence
35	1050	5	9	Hands	5	41	11469	14	2313	34	6453	1	No	70	Mostly_individual	Social_influence
35	1051	5	9	Hands	5	71	6250	54	1531	60	4563	1	No	70	Mostly_individual	Social_influence
36	1052	5	9	Art	5	50	4531	52	1359	50	3454	0	No	79	No_answer	NA
36	1053	5	9	Art	5	37	4672	65	2063	41	4703	0	No	79	No_answer	NA
36	1054	5	9	Art	5	29	4000	12	1891	27	4187	0	No	79	No_answer	NA
36	1055	5	9	Art	5	22	3250	61	1188	20	4015	0	No	79	No_answer	NA
36	1056	5	9	Art	5	0	6156	40	1406	0	2688	0	No	79	No_answer	NA
36	1057	5	9	Art	5	48	4235	62	1594	48	2953	0	No	79	No_answer	NA
36	1058	5	9	Art	5	51	7593	72	3344	48	2250	0	No	79	No_answer	NA
36	1059	5	9	Art	5	37	5578	74	3625	45	2265	0	No	79	No_answer	NA
36	1060	5	9	Art	5	35	4484	29	3875	37	2625	0	No	79	No_answer	NA
36	1061	5	9	Art	5	25	5671	30	2453	31	2438	0	No	79	No_answer	NA
36	1062	5	9	Faces	5	46	6344	38	1078	46	2657	0	No	79	No_answer	NA
36	1063	5	9	Faces	5	30	3844	15	1750	37	3157	0	No	79	No_answer	NA
36	1064	5	9	Faces	5	49	4516	29	1485	50	3547	0	No	79	No_answer	NA
36	1065	5	9	Faces	5	44	3594	28	5250	43	3344	0	No	79	No_answer	NA
36	1066	5	9	Faces	5	51	6844	71	2813	50	3453	0	No	79	No_answer	NA
36	1067	5	9	Faces	5	49	3703	10	1266	49	2188	0	No	79	No_answer	NA
36	1068	5	9	Faces	5	48	3782	42	1829	49	5171	0	No	79	No_answer	NA
36	1069	5	9	Faces	5	39	5078	10	1531	43	2203	0	No	79	No_answer	NA
36	1070	5	9	Faces	5	36	3750	36	4234	39	2875	0	No	79	No_answer	NA
36	1071	5	9	Faces	5	41	7703	37	1829	44	2344	0	No	79	No_answer	NA
36	1072	5	9	Hands	5	47	3406	25	1125	45	2516	0	No	79	No_answer	NA
36	1073	5	9	Hands	5	48	4406	33	2156	47	2250	0	No	79	No_answer	NA
36	1074	5	9	Hands	5	41	3484	19	2140	42	7063	0	No	79	No_answer	NA
36	1075	5	9	Hands	5	46	2875	65	3563	46	4875	0	No	79	No_answer	NA
36	1076	5	9	Hands	5	27	5750	9	1031	33	4906	0	No	79	No_answer	NA
36	1077	5	9	Hands	5	45	3984	46	1313	45	2469	0	No	79	No_answer	NA
36	1078	5	9	Hands	5	42	2828	44	1187	43	5000	0	No	79	No_answer	NA
36	1079	5	9	Hands	5	23	8141	50	4688	29	4641	0	No	79	No_answer	NA
36	1080	5	9	Hands	5	49	4859	14	3125	36	7563	0	No	79	No_answer	NA
36	1081	5	9	Hands	5	50	4015	75	1188	49	7797	0	No	79	No_answer	NA
37	1082	5	9	Art	5	51	4203	85	3719	54	3438	1	Yes	66	Mostly_individual	Social_influence_+_different_types_of_image
37	1083	5	9	Art	5	53	4141	29	2938	53	2453	1	Yes	66	Mostly_individual	Social_influence_+_different_types_of_image
37	1084	5	9	Art	5	35	6359	80	2609	39	3266	1	Yes	66	Mostly_individual	Social_influence_+_different_types_of_image
37	1085	5	9	Art	5	72	4860	54	2125	72	2828	1	Yes	66	Mostly_individual	Social_influence_+_different_types_of_image
37	1086	5	9	Art	5	36	5891	2	2953	36	2906	1	Yes	66	Mostly_individual	Social_influence_+_different_types_of_image
37	1087	5	9	Art	5	82	4203	28	1875	83	3328	1	Yes	66	Mostly_individual	Social_influence_+_different_types_of_image
37	1088	5	9	Art	5	54	8094	41	3203	55	4172	1	Yes	66	Mostly_individual	Social_influence_+_different_types_of_image
37	1089	5	9	Art	5	43	4656	74	3204	42	2797	1	Yes	66	Mostly_individual	Social_influence_+_different_types_of_image
37	1090	5	9	Art	5	53	4953	38	2453	53	2562	1	Yes	66	Mostly_individual	Social_influence_+_different_types_of_image
37	1091	5	9	Art	5	40	6578	50	2500	41	6515	1	Yes	66	Mostly_individual	Social_influence_+_different_types_of_image
37	1092	5	9	Faces	5	22	7594	23	1734	25	3156	1	Yes	66	Mostly_individual	Social_influence_+_different_types_of_image
37	1093	5	9	Faces	5	37	4578	26	2609	32	5062	1	Yes	66	Mostly_individual	Social_influence_+_different_types_of_image
37	1094	5	9	Faces	5	27	5750	33	3625	33	5391	1	Yes	66	Mostly_individual	Social_influence_+_different_types_of_image
37	1095	5	9	Faces	5	22	5531	16	2016	24	5031	1	Yes	66	Mostly_individual	Social_influence_+_different_types_of_image
37	1096	5	9	Faces	5	57	8516	31	2813	60	3594	1	Yes	66	Mostly_individual	Social_influence_+_different_types_of_image
37	1097	5	9	Faces	5	32	4266	55	2047	28	2719	1	Yes	66	Mostly_individual	Social_influence_+_different_types_of_image
37	1098	5	9	Faces	5	23	7640	32	1656	29	5328	1	Yes	66	Mostly_individual	Social_influence_+_different_types_of_image
37	1099	5	9	Faces	5	32	3844	54	2000	27	3015	1	Yes	66	Mostly_individual	Social_influence_+_different_types_of_image
37	1100	5	9	Faces	5	18	9234	37	2781	8	4547	1	Yes	66	Mostly_individual	Social_influence_+_different_types_of_image
37	1101	5	9	Faces	5	35	9531	25	2953	37	6266	1	Yes	66	Mostly_individual	Social_influence_+_different_types_of_image
37	1102	5	9	Hands	5	19	9563	35	1859	25	3422	1	Yes	66	Mostly_individual	Social_influence_+_different_types_of_image
37	1103	5	9	Hands	5	27	5406	62	2312	27	5781	1	Yes	66	Mostly_individual	Social_influence_+_different_types_of_image
37	1104	5	9	Hands	5	19	5140	60	2344	22	4156	1	Yes	66	Mostly_individual	Social_influence_+_different_types_of_image
37	1105	5	9	Hands	5	24	8625	50	2203	20	4141	1	Yes	66	Mostly_individual	Social_influence_+_different_types_of_image
37	1106	5	9	Hands	5	10	3313	22	2313	18	4562	1	Yes	66	Mostly_individual	Social_influence_+_different_types_of_image
37	1107	5	9	Hands	5	21	4234	49	1234	25	2625	1	Yes	66	Mostly_individual	Social_influence_+_different_types_of_image
37	1108	5	9	Hands	5	14	4015	31	1594	21	3578	1	Yes	66	Mostly_individual	Social_influence_+_different_types_of_image
37	1109	5	9	Hands	5	1	7907	50	5609	2	5594	1	Yes	66	Mostly_individual	Social_influence_+_different_types_of_image
37	1110	5	9	Hands	5	29	4813	38	4609	21	3516	1	Yes	66	Mostly_individual	Social_influence_+_different_types_of_image
37	1111	5	9	Hands	5	23	4063	75	2032	23	4141	1	Yes	66	Mostly_individual	Social_influence_+_different_types_of_image
38	1112	5	9	Art	5	83	8750	83	3313	86	2453	0	Yes	75	Both_social_and_individual	Social_influence
38	1113	5	9	Art	5	62	5047	92	3718	64	4687	0	Yes	75	Both_social_and_individual	Social_influence
38	1114	5	9	Art	5	9	5157	22	2937	7	3203	0	Yes	75	Both_social_and_individual	Social_influence
38	1115	5	9	Art	5	63	4375	28	3469	64	3953	0	Yes	75	Both_social_and_individual	Social_influence
38	1116	5	9	Art	5	16	4438	23	2172	23	3016	0	Yes	75	Both_social_and_individual	Social_influence
38	1117	5	9	Art	5	66	5531	60	2625	60	2532	0	Yes	75	Both_social_and_individual	Social_influence
38	1118	5	9	Art	5	79	10953	5	3875	71	3484	0	Yes	75	Both_social_and_individual	Social_influence
38	1119	5	9	Art	5	29	7672	37	2891	23	2672	0	Yes	75	Both_social_and_individual	Social_influence
38	1120	5	9	Art	5	34	6344	14	2796	28	2172	0	Yes	75	Both_social_and_individual	Social_influence
38	1121	5	9	Art	5	76	8141	81	2172	61	4406	0	Yes	75	Both_social_and_individual	Social_influence
38	1122	5	9	Faces	5	16	4296	57	2750	31	3766	0	Yes	75	Both_social_and_individual	Social_influence
38	1123	5	9	Faces	5	20	3672	28	2360	5	2360	0	Yes	75	Both_social_and_individual	Social_influence
38	1124	5	9	Faces	5	38	7485	29	2031	41	5687	0	Yes	75	Both_social_and_individual	Social_influence
38	1125	5	9	Faces	5	27	5297	25	2047	21	3171	0	Yes	75	Both_social_and_individual	Social_influence
38	1126	5	9	Faces	5	22	3140	54	2953	33	6172	0	Yes	75	Both_social_and_individual	Social_influence
38	1127	5	9	Faces	5	16	3172	55	2671	27	2531	0	Yes	75	Both_social_and_individual	Social_influence
38	1128	5	9	Faces	5	25	5453	19	3141	23	7922	0	Yes	75	Both_social_and_individual	Social_influence
38	1129	5	9	Faces	5	2	3375	37	2016	7	3016	0	Yes	75	Both_social_and_individual	Social_influence
38	1130	5	9	Faces	5	33	5765	37	2796	31	3313	0	Yes	75	Both_social_and_individual	Social_influence
38	1131	5	9	Faces	5	32	3672	38	2656	37	3187	0	Yes	75	Both_social_and_individual	Social_influence
38	1132	5	9	Hands	5	50	4797	74	2438	60	2969	0	Yes	75	Both_social_and_individual	Social_influence
38	1133	5	9	Hands	5	61	6625	33	2609	57	3765	0	Yes	75	Both_social_and_individual	Social_influence
38	1134	5	9	Hands	5	50	8094	60	2015	50	6203	0	Yes	75	Both_social_and_individual	Social_influence
38	1135	5	9	Hands	5	59	12266	65	3359	58	4375	0	Yes	75	Both_social_and_individual	Social_influence
38	1136	5	9	Hands	5	38	7609	18	2218	34	3547	0	Yes	75	Both_social_and_individual	Social_influence
38	1137	5	9	Hands	5	43	5859	46	2406	43	3766	0	Yes	75	Both_social_and_individual	Social_influence
38	1138	5	9	Hands	5	50	6438	67	1891	38	3250	0	Yes	75	Both_social_and_individual	Social_influence
38	1139	5	9	Hands	5	64	14344	32	7906	32	11047	0	Yes	75	Both_social_and_individual	Social_influence
38	1140	5	9	Hands	5	63	7703	49	3890	60	4203	0	Yes	75	Both_social_and_individual	Social_influence
38	1141	5	9	Hands	5	43	8484	57	2250	57	5859	0	Yes	75	Both_social_and_individual	Social_influence
39	1142	5	9	Art	5	42	8297	16	1578	39	2203	1	Yes	100	Both_social_and_individual	Social_influence
39	1143	5	9	Art	5	64	4297	29	2516	62	2391	1	Yes	100	Both_social_and_individual	Social_influence
39	1144	5	9	Art	5	57	9703	80	1922	70	3516	1	Yes	100	Both_social_and_individual	Social_influence
39	1145	5	9	Art	5	35	5297	32	1813	33	2078	1	Yes	100	Both_social_and_individual	Social_influence
39	1146	5	9	Art	5	28	5782	40	2703	25	2250	1	Yes	100	Both_social_and_individual	Social_influence
39	1147	5	9	Art	5	69	4468	28	3297	69	3328	1	Yes	100	Both_social_and_individual	Social_influence
39	1148	5	9	Art	5	0	6672	15	2594	0	2468	1	Yes	100	Both_social_and_individual	Social_influence
39	1149	5	9	Art	5	0	4015	40	2359	0	2234	1	Yes	100	Both_social_and_individual	Social_influence
39	1150	5	9	Art	5	40	6250	14	2110	36	3047	1	Yes	100	Both_social_and_individual	Social_influence
39	1151	5	9	Art	5	44	7765	49	2187	53	3563	1	Yes	100	Both_social_and_individual	Social_influence
39	1152	5	9	Faces	5	39	4468	57	1359	36	2468	1	Yes	100	Both_social_and_individual	Social_influence
39	1153	5	9	Faces	5	52	9047	24	2250	58	2594	1	Yes	100	Both_social_and_individual	Social_influence
39	1154	5	9	Faces	5	31	5906	57	2500	39	3125	1	Yes	100	Both_social_and_individual	Social_influence
39	1155	5	9	Faces	5	24	4078	16	1531	25	3563	1	Yes	100	Both_social_and_individual	Social_influence
39	1156	5	9	Faces	5	56	9547	71	2703	61	2328	1	Yes	100	Both_social_and_individual	Social_influence
39	1157	5	9	Faces	5	53	6078	53	2468	55	3265	1	Yes	100	Both_social_and_individual	Social_influence
39	1158	5	9	Faces	5	18	7719	33	2578	19	6141	1	Yes	100	Both_social_and_individual	Social_influence
39	1159	5	9	Faces	5	41	4656	10	1844	36	2656	1	Yes	100	Both_social_and_individual	Social_influence
39	1160	5	9	Faces	5	20	5000	22	2828	22	3625	1	Yes	100	Both_social_and_individual	Social_influence
39	1161	5	9	Faces	5	33	5125	57	2531	28	4281	1	Yes	100	Both_social_and_individual	Social_influence
39	1162	5	9	Hands	5	31	7672	53	2000	43	4359	1	Yes	100	Both_social_and_individual	Social_influence
39	1163	5	9	Hands	5	56	8141	62	2594	55	2437	1	Yes	100	Both_social_and_individual	Social_influence
39	1164	5	9	Hands	5	53	7843	39	2219	55	3468	1	Yes	100	Both_social_and_individual	Social_influence
39	1165	5	9	Hands	5	55	5484	22	3218	39	4109	1	Yes	100	Both_social_and_individual	Social_influence
39	1166	5	9	Hands	5	25	8797	20	2203	29	3938	1	Yes	100	Both_social_and_individual	Social_influence
39	1167	5	9	Hands	5	57	3719	22	1891	61	3359	1	Yes	100	Both_social_and_individual	Social_influence
39	1168	5	9	Hands	5	38	5140	19	1953	33	2250	1	Yes	100	Both_social_and_individual	Social_influence
39	1169	5	9	Hands	5	37	4704	46	6203	32	7078	1	Yes	100	Both_social_and_individual	Social_influence
39	1170	5	9	Hands	5	37	5562	37	1906	45	4672	1	Yes	100	Both_social_and_individual	Social_influence
39	1171	5	9	Hands	5	57	3890	75	1343	37	3078	1	Yes	100	Both_social_and_individual	Social_influence
40	1172	5	9	Art	5	87	7625	47	1515	75	3344	0	No	90	Both_social_and_individual	Social_influence
40	1173	5	9	Art	5	21	5391	45	1594	33	2859	0	No	90	Both_social_and_individual	Social_influence
40	1174	5	9	Art	5	73	10250	12	1875	71	7860	0	No	90	Both_social_and_individual	Social_influence
40	1175	5	9	Art	5	42	4812	58	1312	60	2516	0	No	90	Both_social_and_individual	Social_influence
40	1176	5	9	Art	5	44	5579	2	1593	45	3734	0	No	90	Both_social_and_individual	Social_influence
40	1177	5	9	Art	5	71	6875	91	1641	73	3438	0	No	90	Both_social_and_individual	Social_influence
40	1178	5	9	Art	5	10	12157	47	2469	8	3203	0	No	90	Both_social_and_individual	Social_influence
40	1179	5	9	Art	5	75	9594	59	1312	71	2516	0	No	90	Both_social_and_individual	Social_influence
40	1180	5	9	Art	5	14	7406	46	1922	11	3672	0	No	90	Both_social_and_individual	Social_influence
40	1181	5	9	Art	5	26	13234	88	2515	36	4797	0	No	90	Both_social_and_individual	Social_influence
40	1182	5	9	Faces	5	53	7235	19	1609	56	17157	0	No	90	Both_social_and_individual	Social_influence
40	1183	5	9	Faces	5	24	5375	44	1859	24	2469	0	No	90	Both_social_and_individual	Social_influence
40	1184	5	9	Faces	5	36	16921	57	2031	45	12125	0	No	90	Both_social_and_individual	Social_influence
40	1185	5	9	Faces	5	24	6984	25	1750	23	3765	0	No	90	Both_social_and_individual	Social_influence
40	1186	5	9	Faces	5	41	22328	32	2125	37	10719	0	No	90	Both_social_and_individual	Social_influence
40	1187	5	9	Faces	5	4	10469	21	1500	4	2937	0	No	90	Both_social_and_individual	Social_influence
40	1188	5	9	Faces	5	42	9031	30	3438	39	10031	0	No	90	Both_social_and_individual	Social_influence
40	1189	5	9	Faces	5	36	11875	54	1578	42	3625	0	No	90	Both_social_and_individual	Social_influence
40	1190	5	9	Faces	5	11	7172	37	3188	12	5109	0	No	90	Both_social_and_individual	Social_influence
40	1191	5	9	Faces	5	24	5969	29	2391	26	2953	0	No	90	Both_social_and_individual	Social_influence
40	1192	5	9	Hands	5	72	5547	25	1828	73	5703	0	No	90	Both_social_and_individual	Social_influence
40	1193	5	9	Hands	5	50	7078	62	2766	45	6844	0	No	90	Both_social_and_individual	Social_influence
40	1194	5	9	Hands	5	68	8125	51	2641	68	4625	0	No	90	Both_social_and_individual	Social_influence
40	1195	5	9	Hands	5	50	20860	22	4500	50	4672	0	No	90	Both_social_and_individual	Social_influence
40	1196	5	9	Hands	5	15	7093	9	1781	8	4562	0	No	90	Both_social_and_individual	Social_influence
40	1197	5	9	Hands	5	26	4594	48	1796	28	5250	0	No	90	Both_social_and_individual	Social_influence
40	1198	5	9	Hands	5	52	7781	19	1547	51	5188	0	No	90	Both_social_and_individual	Social_influence
40	1199	5	9	Hands	5	21	12610	50	7406	24	4719	0	No	90	Both_social_and_individual	Social_influence
40	1200	5	9	Hands	5	50	11593	56	4032	50	4594	0	No	90	Both_social_and_individual	Social_influence
40	1201	5	9	Hands	5	55	4781	56	1234	69	4407	0	No	90	Both_social_and_individual	Social_influence
41	1202	5	9	Art	5	12	6610	31	1563	8	3031	0	Yes	80	Both_social_and_individual	Social_influence
41	1203	5	9	Art	5	60	3938	92	2500	69	3719	0	Yes	80	Both_social_and_individual	Social_influence
41	1204	5	9	Art	5	47	8141	12	1719	59	5641	0	Yes	80	Both_social_and_individual	Social_influence
41	1205	5	9	Art	5	43	5859	58	1797	41	3406	0	Yes	80	Both_social_and_individual	Social_influence
41	1206	5	9	Art	5	22	6719	23	2016	22	2922	0	Yes	80	Both_social_and_individual	Social_influence
41	1207	5	9	Art	5	52	7188	62	1313	54	3078	0	Yes	80	Both_social_and_individual	Social_influence
41	1208	5	9	Art	5	20	7593	5	2828	22	3047	0	Yes	80	Both_social_and_individual	Social_influence
41	1209	5	9	Art	5	74	6094	31	1781	72	4016	0	Yes	80	Both_social_and_individual	Social_influence
41	1210	5	9	Art	5	28	11532	14	1718	24	5344	0	Yes	80	Both_social_and_individual	Social_influence
41	1211	5	9	Art	5	35	6297	25	1984	36	4266	0	Yes	80	Both_social_and_individual	Social_influence
41	1212	5	9	Faces	5	38	6094	57	1469	44	4391	0	Yes	80	Both_social_and_individual	Social_influence
41	1213	5	9	Faces	5	29	9422	15	1828	30	4453	0	Yes	80	Both_social_and_individual	Social_influence
41	1214	5	9	Faces	5	47	5157	29	2188	41	8469	0	Yes	80	Both_social_and_individual	Social_influence
41	1215	5	9	Faces	5	25	7875	37	1485	28	3875	0	Yes	80	Both_social_and_individual	Social_influence
41	1216	5	9	Faces	5	71	11172	48	3375	68	5547	0	Yes	80	Both_social_and_individual	Social_influence
41	1217	5	9	Faces	5	41	15625	10	1453	36	2813	0	Yes	80	Both_social_and_individual	Social_influence
41	1218	5	9	Faces	5	38	8578	19	2094	41	8063	0	Yes	80	Both_social_and_individual	Social_influence
41	1219	5	9	Faces	5	18	4875	54	1859	26	4125	0	Yes	80	Both_social_and_individual	Social_influence
41	1220	5	9	Faces	5	20	10015	37	4469	40	4172	0	Yes	80	Both_social_and_individual	Social_influence
41	1221	5	9	Faces	5	27	8703	39	2594	32	5359	0	Yes	80	Both_social_and_individual	Social_influence
41	1222	5	9	Hands	5	39	10297	25	1704	42	5688	0	Yes	80	Both_social_and_individual	Social_influence
41	1223	5	9	Hands	5	40	6328	35	3391	55	9485	0	Yes	80	Both_social_and_individual	Social_influence
41	1224	5	9	Hands	5	38	8921	60	2375	39	9296	0	Yes	80	Both_social_and_individual	Social_influence
41	1225	5	9	Hands	5	69	12359	44	4781	78	10938	0	Yes	80	Both_social_and_individual	Social_influence
41	1226	5	9	Hands	5	33	4985	32	1922	36	4172	0	Yes	80	Both_social_and_individual	Social_influence
41	1227	5	9	Hands	5	43	5594	77	1766	44	2937	0	Yes	80	Both_social_and_individual	Social_influence
41	1228	5	9	Hands	5	40	8985	44	1500	42	5797	0	Yes	80	Both_social_and_individual	Social_influence
41	1229	5	9	Hands	5	28	13703	25	5609	27	10859	0	Yes	80	Both_social_and_individual	Social_influence
41	1230	5	9	Hands	5	26	8609	16	4594	29	5297	0	Yes	80	Both_social_and_individual	Social_influence
41	1231	5	9	Hands	5	79	5094	69	1921	78	6907	0	Yes	80	Both_social_and_individual	Social_influence
42	1232	5	9	Art	5	44	8453	16	7218	47	5531	1	No	97	Mostly_individual	Social_influence
42	1233	5	9	Art	5	92	7969	87	2500	94	6047	1	No	97	Mostly_individual	Social_influence
42	1234	5	9	Art	5	87	6828	12	4250	94	4328	1	No	97	Mostly_individual	Social_influence
42	1235	5	9	Art	5	92	6625	52	2266	94	3562	1	No	97	Mostly_individual	Social_influence
42	1236	5	9	Art	5	29	3875	40	5016	21	4843	1	No	97	Mostly_individual	Social_influence
42	1237	5	9	Art	5	9	5719	50	6500	11	3078	1	No	97	Mostly_individual	Social_influence
42	1238	5	9	Art	5	51	7500	72	4516	53	3719	1	No	97	Mostly_individual	Social_influence
42	1239	5	9	Art	5	45	3032	35	3984	53	3938	1	No	97	Mostly_individual	Social_influence
42	1240	5	9	Art	5	36	4063	29	3562	35	3625	1	No	97	Mostly_individual	Social_influence
42	1241	5	9	Art	5	62	6234	88	8156	81	4313	1	No	97	Mostly_individual	Social_influence
42	1242	5	9	Faces	5	45	6094	19	2750	44	3375	1	No	97	Mostly_individual	Social_influence
42	1243	5	9	Faces	5	11	9328	29	1516	10	3422	1	No	97	Mostly_individual	Social_influence
42	1244	5	9	Faces	5	48	8031	29	3079	52	6547	1	No	97	Mostly_individual	Social_influence
42	1245	5	9	Faces	5	21	7422	16	2890	13	4000	1	No	97	Mostly_individual	Social_influence
42	1246	5	9	Faces	5	45	12969	71	5578	38	6828	1	No	97	Mostly_individual	Social_influence
42	1247	5	9	Faces	5	27	8625	36	3750	39	3359	1	No	97	Mostly_individual	Social_influence
42	1248	5	9	Faces	5	24	6953	45	3031	37	10203	1	No	97	Mostly_individual	Social_influence
42	1249	5	9	Faces	5	30	7047	54	2359	33	3656	1	No	97	Mostly_individual	Social_influence
42	1250	5	9	Faces	5	39	12843	34	5766	43	7750	1	No	97	Mostly_individual	Social_influence
42	1251	5	9	Faces	5	37	8829	25	3781	35	3906	1	No	97	Mostly_individual	Social_influence
42	1252	5	9	Hands	5	61	7563	25	1890	64	4578	1	No	97	Mostly_individual	Social_influence
42	1253	5	9	Hands	5	44	9782	33	2437	45	4531	1	No	97	Mostly_individual	Social_influence
42	1254	5	9	Hands	5	45	4797	60	1984	47	3453	1	No	97	Mostly_individual	Social_influence
42	1255	5	9	Hands	5	42	10937	22	5625	45	6062	1	No	97	Mostly_individual	Social_influence
42	1256	5	9	Hands	5	10	6328	22	1797	9	6781	1	No	97	Mostly_individual	Social_influence
42	1257	5	9	Hands	5	24	5015	23	1937	31	5187	1	No	97	Mostly_individual	Social_influence
42	1258	5	9	Hands	5	25	7453	67	1719	29	7922	1	No	97	Mostly_individual	Social_influence
42	1259	5	9	Hands	5	17	7156	50	7734	32	7953	1	No	97	Mostly_individual	Social_influence
42	1260	5	9	Hands	5	3	9016	27	5079	3	5125	1	No	97	Mostly_individual	Social_influence
42	1261	5	9	Hands	5	58	5828	33	1438	63	3484	1	No	97	Mostly_individual	Social_influence
43	1262	6	7	Art	5	43	5094	72	1985	38	2312	1	No	90	Both_social_and_individual	Social_influence
43	1263	6	7	Art	5	73	3297	31	2610	78	4188	1	No	90	Both_social_and_individual	Social_influence
43	1264	6	7	Art	5	32	7266	31	2750	38	4875	1	No	90	Both_social_and_individual	Social_influence
43	1265	6	7	Art	5	70	3735	58	1688	69	2438	1	No	90	Both_social_and_individual	Social_influence
43	1266	6	7	Art	5	57	4391	17	3250	57	3609	1	No	90	Both_social_and_individual	Social_influence
43	1267	6	7	Art	5	72	4156	45	1641	61	2922	1	No	90	Both_social_and_individual	Social_influence
43	1268	6	7	Art	5	35	4015	72	1813	40	3453	1	No	90	Both_social_and_individual	Social_influence
43	1269	6	7	Art	5	44	4750	42	1766	40	4047	1	No	90	Both_social_and_individual	Social_influence
43	1270	6	7	Art	5	74	5812	62	1750	61	3391	1	No	90	Both_social_and_individual	Social_influence
43	1271	6	7	Art	5	52	9344	56	4188	52	3516	1	No	90	Both_social_and_individual	Social_influence
43	1272	6	7	Faces	5	72	8704	13	1797	54	3703	1	No	90	Both_social_and_individual	Social_influence
43	1273	6	7	Faces	5	40	5453	17	1500	39	7797	1	No	90	Both_social_and_individual	Social_influence
43	1274	6	7	Faces	5	34	2844	18	1656	32	2844	1	No	90	Both_social_and_individual	Social_influence
43	1275	6	7	Faces	5	22	4125	0	3609	10	4875	1	No	90	Both_social_and_individual	Social_influence
43	1276	6	7	Faces	5	8	4937	23	4610	7	3047	1	No	90	Both_social_and_individual	Social_influence
43	1277	6	7	Faces	5	56	4406	26	2516	49	6110	1	No	90	Both_social_and_individual	Social_influence
43	1278	6	7	Faces	5	11	5094	14	1828	10	4625	1	No	90	Both_social_and_individual	Social_influence
43	1279	6	7	Faces	5	45	2765	56	1859	19	4000	1	No	90	Both_social_and_individual	Social_influence
43	1280	6	7	Faces	5	27	8265	51	3781	23	2672	1	No	90	Both_social_and_individual	Social_influence
43	1281	6	7	Faces	5	12	3406	15	2766	10	2969	1	No	90	Both_social_and_individual	Social_influence
43	1282	6	7	Hands	5	94	9922	77	2687	89	8359	1	No	90	Both_social_and_individual	Social_influence
43	1283	6	7	Hands	5	42	7985	19	3016	42	3828	1	No	90	Both_social_and_individual	Social_influence
43	1284	6	7	Hands	5	44	6344	20	2469	44	3172	1	No	90	Both_social_and_individual	Social_influence
43	1285	6	7	Hands	5	94	13547	38	5422	44	12438	1	No	90	Both_social_and_individual	Social_influence
43	1286	6	7	Hands	5	42	3828	50	1735	50	5703	1	No	90	Both_social_and_individual	Social_influence
43	1287	6	7	Hands	5	36	9032	66	2266	52	6625	1	No	90	Both_social_and_individual	Social_influence
43	1288	6	7	Hands	5	71	10578	77	4859	60	6766	1	No	90	Both_social_and_individual	Social_influence
43	1289	6	7	Hands	5	15	5141	7	1453	30	3860	1	No	90	Both_social_and_individual	Social_influence
43	1290	6	7	Hands	5	28	9250	35	3547	32	2953	1	No	90	Both_social_and_individual	Social_influence
43	1291	6	7	Hands	5	71	9672	42	2125	57	8984	1	No	90	Both_social_and_individual	Social_influence
44	1292	6	7	Art	5	92	3578	64	1828	78	1969	0	No	76	Both_social_and_individual	Social_influence
44	1293	6	7	Art	5	77	4984	31	1922	67	1969	0	No	76	Both_social_and_individual	Social_influence
44	1294	6	7	Art	5	47	12860	57	2687	46	3891	0	No	76	Both_social_and_individual	Social_influence
44	1295	6	7	Art	5	52	4687	24	1437	39	2640	0	No	76	Both_social_and_individual	Social_influence
44	1296	6	7	Art	5	65	6140	17	3234	59	2328	0	No	76	Both_social_and_individual	Social_influence
44	1297	6	7	Art	5	78	3531	78	2594	87	2453	0	No	76	Both_social_and_individual	Social_influence
44	1298	6	7	Art	5	13	5656	72	1640	21	3265	0	No	76	Both_social_and_individual	Social_influence
44	1299	6	7	Art	5	63	6938	42	1688	54	3594	0	No	76	Both_social_and_individual	Social_influence
44	1300	6	7	Art	5	74	5313	62	2953	65	3781	0	No	76	Both_social_and_individual	Social_influence
44	1301	6	7	Art	5	55	8516	49	3532	52	4265	0	No	76	Both_social_and_individual	Social_influence
44	1302	6	7	Faces	5	14	4265	34	1797	12	4672	0	No	76	Both_social_and_individual	Social_influence
44	1303	6	7	Faces	5	33	5594	38	1891	24	2969	0	No	76	Both_social_and_individual	Social_influence
44	1304	6	7	Faces	5	6	5907	38	3219	6	2359	0	No	76	Both_social_and_individual	Social_influence
44	1305	6	7	Faces	5	10	3734	0	2016	10	3547	0	No	76	Both_social_and_individual	Social_influence
44	1306	6	7	Faces	5	15	5093	4	1640	10	3110	0	No	76	Both_social_and_individual	Social_influence
44	1307	6	7	Faces	5	30	5093	46	1906	25	1890	0	No	76	Both_social_and_individual	Social_influence
44	1308	6	7	Faces	5	7	6031	5	3172	5	3031	0	No	76	Both_social_and_individual	Social_influence
44	1309	6	7	Faces	5	14	4625	42	2047	24	2593	0	No	76	Both_social_and_individual	Social_influence
44	1310	6	7	Faces	5	51	11563	48	3015	52	2579	0	No	76	Both_social_and_individual	Social_influence
44	1311	6	7	Faces	5	7	3688	15	2656	7	3250	0	No	76	Both_social_and_individual	Social_influence
44	1312	6	7	Hands	5	53	6969	89	2922	57	7157	0	No	76	Both_social_and_individual	Social_influence
44	1313	6	7	Hands	5	34	10219	19	2875	36	3828	0	No	76	Both_social_and_individual	Social_influence
44	1314	6	7	Hands	5	28	4671	52	3328	38	2328	0	No	76	Both_social_and_individual	Social_influence
44	1315	6	7	Hands	5	35	9313	15	5188	23	11657	0	No	76	Both_social_and_individual	Social_influence
44	1316	6	7	Hands	5	26	3813	39	1047	28	3469	0	No	76	Both_social_and_individual	Social_influence
44	1317	6	7	Hands	5	54	5047	66	1750	55	4719	0	No	76	Both_social_and_individual	Social_influence
44	1318	6	7	Hands	5	22	12734	77	2000	40	3140	0	No	76	Both_social_and_individual	Social_influence
44	1319	6	7	Hands	5	12	5062	2	1703	17	7391	0	No	76	Both_social_and_individual	Social_influence
44	1320	6	7	Hands	5	26	5938	12	2656	25	2203	0	No	76	Both_social_and_individual	Social_influence
44	1321	6	7	Hands	5	29	5656	63	2422	56	4469	0	No	76	Both_social_and_individual	Social_influence
45	1322	6	7	Art	5	55	7859	70	1782	57	2281	0	Yes	86	Mostly_individual	Social_influence_+_different_types_of_image
45	1323	6	7	Art	5	76	3516	77	1907	77	3453	0	Yes	86	Mostly_individual	Social_influence_+_different_types_of_image
45	1324	6	7	Art	5	25	7500	57	3484	25	3579	0	Yes	86	Mostly_individual	Social_influence_+_different_types_of_image
45	1325	6	7	Art	5	19	4703	66	2141	21	2735	0	Yes	86	Mostly_individual	Social_influence_+_different_types_of_image
45	1326	6	7	Art	5	15	7109	26	3766	17	3343	0	Yes	86	Mostly_individual	Social_influence_+_different_types_of_image
45	1327	6	7	Art	5	35	5515	70	2062	34	4516	0	Yes	86	Mostly_individual	Social_influence_+_different_types_of_image
45	1328	6	7	Art	5	76	3359	18	3032	77	3078	0	Yes	86	Mostly_individual	Social_influence_+_different_types_of_image
45	1329	6	7	Art	5	40	3984	68	3250	40	2531	0	Yes	86	Mostly_individual	Social_influence_+_different_types_of_image
45	1330	6	7	Art	5	51	6157	50	2938	52	4563	0	Yes	86	Mostly_individual	Social_influence_+_different_types_of_image
45	1331	6	7	Art	5	59	5750	55	3078	56	5265	0	Yes	86	Mostly_individual	Social_influence_+_different_types_of_image
45	1332	6	7	Faces	5	33	3172	56	2641	38	3766	0	Yes	86	Mostly_individual	Social_influence_+_different_types_of_image
45	1333	6	7	Faces	5	64	3313	48	1515	60	2828	0	Yes	86	Mostly_individual	Social_influence_+_different_types_of_image
45	1334	6	7	Faces	5	42	3000	4	1531	43	2890	0	Yes	86	Mostly_individual	Social_influence_+_different_types_of_image
45	1335	6	7	Faces	5	19	4906	0	2594	22	4781	0	Yes	86	Mostly_individual	Social_influence_+_different_types_of_image
45	1336	6	7	Faces	5	54	3062	16	1594	55	3781	0	Yes	86	Mostly_individual	Social_influence_+_different_types_of_image
45	1337	6	7	Faces	5	52	4375	58	1781	52	2906	0	Yes	86	Mostly_individual	Social_influence_+_different_types_of_image
45	1338	6	7	Faces	5	18	4296	26	1829	21	4125	0	Yes	86	Mostly_individual	Social_influence_+_different_types_of_image
45	1339	6	7	Faces	5	57	2984	54	1578	54	3359	0	Yes	86	Mostly_individual	Social_influence_+_different_types_of_image
45	1340	6	7	Faces	5	37	5438	39	2782	40	3437	0	Yes	86	Mostly_individual	Social_influence_+_different_types_of_image
45	1341	6	7	Faces	5	0	5985	7	1203	0	4109	0	Yes	86	Mostly_individual	Social_influence_+_different_types_of_image
45	1342	6	7	Hands	5	84	5484	41	2422	73	7000	0	Yes	86	Mostly_individual	Social_influence_+_different_types_of_image
45	1343	6	7	Hands	5	63	13438	48	2890	57	5875	0	Yes	86	Mostly_individual	Social_influence_+_different_types_of_image
45	1344	6	7	Hands	5	50	5235	20	1969	49	3266	0	Yes	86	Mostly_individual	Social_influence_+_different_types_of_image
45	1345	6	7	Hands	5	65	9640	77	4734	52	4688	0	Yes	86	Mostly_individual	Social_influence_+_different_types_of_image
45	1346	6	7	Hands	5	58	5375	28	2250	37	4547	0	Yes	86	Mostly_individual	Social_influence_+_different_types_of_image
45	1347	6	7	Hands	5	57	4625	48	2515	59	4062	0	Yes	86	Mostly_individual	Social_influence_+_different_types_of_image
45	1348	6	7	Hands	5	43	7813	77	2844	22	3859	0	Yes	86	Mostly_individual	Social_influence_+_different_types_of_image
45	1349	6	7	Hands	5	0	5266	13	1969	0	2766	0	Yes	86	Mostly_individual	Social_influence_+_different_types_of_image
45	1350	6	7	Hands	5	31	4485	12	3313	38	4000	0	Yes	86	Mostly_individual	Social_influence_+_different_types_of_image
45	1351	6	7	Hands	5	78	3985	61	3016	62	7078	0	Yes	86	Mostly_individual	Social_influence_+_different_types_of_image
46	1352	6	7	Art	5	94	3953	49	1032	86	2188	1	No	20	Mostly_individual	Social_influence
46	1353	6	7	Art	5	5	7172	60	1343	9	2359	1	No	20	Mostly_individual	Social_influence
46	1354	6	7	Art	5	41	3765	57	1797	38	3422	1	No	20	Mostly_individual	Social_influence
46	1355	6	7	Art	5	100	3015	24	1360	100	1968	1	No	20	Mostly_individual	Social_influence
46	1356	6	7	Art	5	41	5906	17	1484	36	2313	1	No	20	Mostly_individual	Social_influence
46	1357	6	7	Art	5	56	5953	66	1390	56	2484	1	No	20	Mostly_individual	Social_influence
46	1358	6	7	Art	5	69	4547	45	1172	77	3312	1	No	20	Mostly_individual	Social_influence
46	1359	6	7	Art	5	74	5546	42	1266	74	2360	1	No	20	Mostly_individual	Social_influence
46	1360	6	7	Art	5	76	4688	74	1454	77	2703	1	No	20	Mostly_individual	Social_influence
46	1361	6	7	Art	5	73	3094	53	2062	75	2453	1	No	20	Mostly_individual	Social_influence
46	1362	6	7	Faces	5	12	4187	17	1328	3	2453	1	No	20	Mostly_individual	Social_influence
46	1363	6	7	Faces	5	22	3828	60	843	35	2546	1	No	20	Mostly_individual	Social_influence
46	1364	6	7	Faces	5	21	5015	20	922	29	1906	1	No	20	Mostly_individual	Social_influence
46	1365	6	7	Faces	5	0	3468	5	1235	0	2609	1	No	20	Mostly_individual	Social_influence
46	1366	6	7	Faces	5	0	2297	25	843	0	1859	1	No	20	Mostly_individual	Social_influence
46	1367	6	7	Faces	5	55	2672	58	1032	61	1907	1	No	20	Mostly_individual	Social_influence
46	1368	6	7	Faces	5	42	6328	5	1406	36	2969	1	No	20	Mostly_individual	Social_influence
46	1369	6	7	Faces	5	56	2735	55	937	61	1750	1	No	20	Mostly_individual	Social_influence
46	1370	6	7	Faces	5	28	3828	51	1453	39	3860	1	No	20	Mostly_individual	Social_influence
46	1371	6	7	Faces	5	14	2984	3	1329	3	2485	1	No	20	Mostly_individual	Social_influence
46	1372	6	7	Hands	5	70	2437	41	2063	89	2985	1	No	20	Mostly_individual	Social_influence
46	1373	6	7	Hands	5	44	11610	19	2703	25	2375	1	No	20	Mostly_individual	Social_influence
46	1374	6	7	Hands	5	54	5109	20	1000	54	2156	1	No	20	Mostly_individual	Social_influence
46	1375	6	7	Hands	5	42	5031	47	5000	43	4406	1	No	20	Mostly_individual	Social_influence
46	1376	6	7	Hands	5	30	4297	39	1296	32	2125	1	No	20	Mostly_individual	Social_influence
46	1377	6	7	Hands	5	75	5547	45	1313	84	3094	1	No	20	Mostly_individual	Social_influence
46	1378	6	7	Hands	5	67	6516	77	1703	70	3531	1	No	20	Mostly_individual	Social_influence
46	1379	6	7	Hands	5	11	3531	13	1235	0	2296	1	No	20	Mostly_individual	Social_influence
46	1380	6	7	Hands	5	21	3203	15	1781	10	1985	1	No	20	Mostly_individual	Social_influence
46	1381	6	7	Hands	5	71	6125	63	1266	70	4938	1	No	20	Mostly_individual	Social_influence
47	1382	6	7	Art	5	76	5094	67	1109	78	4922	0	No	70	Both_social_and_individual	Social_influence
47	1383	6	7	Art	5	77	6391	76	1687	73	2703	0	No	70	Both_social_and_individual	Social_influence
47	1384	6	7	Art	5	51	10235	41	1735	44	6000	0	No	70	Both_social_and_individual	Social_influence
47	1385	6	7	Art	5	92	4812	54	2282	88	5172	0	No	70	Both_social_and_individual	Social_influence
47	1386	6	7	Art	5	62	11813	17	2625	52	2813	0	No	70	Both_social_and_individual	Social_influence
47	1387	6	7	Art	5	70	11703	64	2766	75	3485	0	No	70	Both_social_and_individual	Social_influence
47	1388	6	7	Art	5	67	6266	45	1172	51	2375	0	No	70	Both_social_and_individual	Social_influence
47	1389	6	7	Art	5	45	7094	68	1531	42	6890	0	No	70	Both_social_and_individual	Social_influence
47	1390	6	7	Art	5	52	8421	75	1875	62	3344	0	No	70	Both_social_and_individual	Social_influence
47	1391	6	7	Art	5	53	13016	66	2328	55	3593	0	No	70	Both_social_and_individual	Social_influence
47	1392	6	7	Faces	5	41	12016	13	1703	42	6844	0	No	70	Both_social_and_individual	Social_influence
47	1393	6	7	Faces	5	37	6234	17	1125	34	3093	0	No	70	Both_social_and_individual	Social_influence
47	1394	6	7	Faces	5	21	5063	20	1516	18	2578	0	No	70	Both_social_and_individual	Social_influence
47	1395	6	7	Faces	5	0	3562	25	2031	0	4046	0	No	70	Both_social_and_individual	Social_influence
47	1396	6	7	Faces	5	19	3875	4	1219	10	2719	0	No	70	Both_social_and_individual	Social_influence
47	1397	6	7	Faces	5	61	5719	55	1719	72	3875	0	No	70	Both_social_and_individual	Social_influence
47	1398	6	7	Faces	5	3	6672	15	1906	9	2516	0	No	70	Both_social_and_individual	Social_influence
47	1399	6	7	Faces	5	53	4235	13	2093	54	3125	0	No	70	Both_social_and_individual	Social_influence
47	1400	6	7	Faces	5	35	9188	27	2109	48	4781	0	No	70	Both_social_and_individual	Social_influence
47	1401	6	7	Faces	5	7	4453	10	1672	21	3953	0	No	70	Both_social_and_individual	Social_influence
47	1402	6	7	Hands	5	40	9719	47	2781	53	11235	0	No	70	Both_social_and_individual	Social_influence
47	1403	6	7	Hands	5	7	16360	33	2937	31	6281	0	No	70	Both_social_and_individual	Social_influence
47	1404	6	7	Hands	5	39	5078	52	1547	24	3828	0	No	70	Both_social_and_individual	Social_influence
47	1405	6	7	Hands	5	1	9609	54	7047	12	9344	0	No	70	Both_social_and_individual	Social_influence
47	1406	6	7	Hands	5	35	4359	28	1250	28	2609	0	No	70	Both_social_and_individual	Social_influence
47	1407	6	7	Hands	5	52	7078	32	1625	45	4203	0	No	70	Both_social_and_individual	Social_influence
47	1408	6	7	Hands	5	73	5437	76	1719	66	6704	0	No	70	Both_social_and_individual	Social_influence
47	1409	6	7	Hands	5	5	6969	9	1328	2	3485	0	No	70	Both_social_and_individual	Social_influence
47	1410	6	7	Hands	5	4	8578	35	1890	7	3797	0	No	70	Both_social_and_individual	Social_influence
47	1411	6	7	Hands	5	56	9625	49	1437	58	5922	0	No	70	Both_social_and_individual	Social_influence
48	1412	6	7	Art	5	55	7453	93	5125	73	5656	0	No	30	Both_social_and_individual	Social_influence
48	1413	6	7	Art	5	57	5797	61	3032	75	5391	0	No	30	Both_social_and_individual	Social_influence
48	1414	6	7	Art	5	38	7219	43	3328	46	7531	0	No	30	Both_social_and_individual	Social_influence
48	1415	6	7	Art	5	57	4219	24	3718	30	5297	0	No	30	Both_social_and_individual	Social_influence
48	1416	6	7	Art	5	20	6187	23	2344	22	3203	0	No	30	Both_social_and_individual	Social_influence
48	1417	6	7	Art	5	60	6781	65	2531	50	6125	0	No	30	Both_social_and_individual	Social_influence
48	1418	6	7	Art	5	23	5937	24	2078	30	2985	0	No	30	Both_social_and_individual	Social_influence
48	1419	6	7	Art	5	49	5938	53	2953	52	4937	0	No	30	Both_social_and_individual	Social_influence
48	1420	6	7	Art	5	49	6843	75	3328	64	3890	0	No	30	Both_social_and_individual	Social_influence
48	1421	6	7	Art	5	47	9265	52	2781	43	4203	0	No	30	Both_social_and_individual	Social_influence
48	1422	6	7	Faces	5	20	6969	13	3000	37	7516	0	No	30	Both_social_and_individual	Social_influence
48	1423	6	7	Faces	5	57	4954	52	2797	56	3313	0	No	30	Both_social_and_individual	Social_influence
48	1424	6	7	Faces	5	17	3391	38	2578	16	2875	0	No	30	Both_social_and_individual	Social_influence
48	1425	6	7	Faces	5	28	4968	0	4047	16	9859	0	No	30	Both_social_and_individual	Social_influence
48	1426	6	7	Faces	5	21	3969	21	2172	23	5484	0	No	30	Both_social_and_individual	Social_influence
48	1427	6	7	Faces	5	30	4843	46	2593	48	3375	0	No	30	Both_social_and_individual	Social_influence
48	1428	6	7	Faces	5	7	7734	5	2579	9	6516	0	No	30	Both_social_and_individual	Social_influence
48	1429	6	7	Faces	5	29	9297	56	3640	39	3313	0	No	30	Both_social_and_individual	Social_influence
48	1430	6	7	Faces	5	44	5782	38	4078	27	4515	0	No	30	Both_social_and_individual	Social_influence
48	1431	6	7	Faces	5	14	6047	9	2828	19	4000	0	No	30	Both_social_and_individual	Social_influence
48	1432	6	7	Hands	5	42	15609	89	6547	76	20031	0	No	30	Both_social_and_individual	Social_influence
48	1433	6	7	Hands	5	32	11875	40	4344	41	4766	0	No	30	Both_social_and_individual	Social_influence
48	1434	6	7	Hands	5	30	8281	37	2797	45	5046	0	No	30	Both_social_and_individual	Social_influence
48	1435	6	7	Hands	5	29	19844	18	8875	19	7140	0	No	30	Both_social_and_individual	Social_influence
48	1436	6	7	Hands	5	42	4657	28	2062	31	3563	0	No	30	Both_social_and_individual	Social_influence
48	1437	6	7	Hands	5	28	6515	41	6250	35	8031	0	No	30	Both_social_and_individual	Social_influence
48	1438	6	7	Hands	5	47	8391	32	5562	57	9719	0	No	30	Both_social_and_individual	Social_influence
48	1439	6	7	Hands	5	12	7157	13	1953	15	3922	0	No	30	Both_social_and_individual	Social_influence
48	1440	6	7	Hands	5	38	7953	12	6156	26	9969	0	No	30	Both_social_and_individual	Social_influence
48	1441	6	7	Hands	5	74	8687	74	2297	73	5812	0	No	30	Both_social_and_individual	Social_influence
49	1442	6	7	Art	5	63	2812	69	875	57	2235	0	Yes	31	Mostly_individual	Social_influence
49	1443	6	7	Art	5	63	3500	60	1359	64	3406	0	Yes	31	Mostly_individual	Social_influence
49	1444	6	7	Art	5	64	6578	39	1859	65	2313	0	Yes	31	Mostly_individual	Social_influence
49	1445	6	7	Art	5	30	4516	65	2407	33	3469	0	Yes	31	Mostly_individual	Social_influence
49	1446	6	7	Art	5	32	3984	17	1640	30	3484	0	Yes	31	Mostly_individual	Social_influence
49	1447	6	7	Art	5	84	4250	45	1172	81	2641	0	Yes	31	Mostly_individual	Social_influence
49	1448	6	7	Art	5	56	3343	47	1015	55	2063	0	Yes	31	Mostly_individual	Social_influence
49	1449	6	7	Art	5	57	3453	52	984	59	2656	0	Yes	31	Mostly_individual	Social_influence
49	1450	6	7	Art	5	72	3657	50	1235	82	4593	0	Yes	31	Mostly_individual	Social_influence
49	1451	6	7	Art	5	53	4360	49	2125	48	3360	0	Yes	31	Mostly_individual	Social_influence
49	1452	6	7	Faces	5	27	3672	32	1407	20	2828	0	Yes	31	Mostly_individual	Social_influence
49	1453	6	7	Faces	5	13	2563	60	703	21	2140	0	Yes	31	Mostly_individual	Social_influence
49	1454	6	7	Faces	5	3	2969	11	1204	10	3750	0	Yes	31	Mostly_individual	Social_influence
49	1455	6	7	Faces	5	16	3047	0	1266	5	3843	0	Yes	31	Mostly_individual	Social_influence
49	1456	6	7	Faces	5	33	3797	19	1016	34	2000	0	Yes	31	Mostly_individual	Social_influence
49	1457	6	7	Faces	5	22	3156	30	828	19	3907	0	Yes	31	Mostly_individual	Social_influence
49	1458	6	7	Faces	5	8	3891	14	1047	14	2484	0	Yes	31	Mostly_individual	Social_influence
49	1459	6	7	Faces	5	12	2765	56	797	12	2093	0	Yes	31	Mostly_individual	Social_influence
49	1460	6	7	Faces	5	52	7953	37	1203	52	2937	0	Yes	31	Mostly_individual	Social_influence
49	1461	6	7	Faces	5	17	3141	3	1063	14	2172	0	Yes	31	Mostly_individual	Social_influence
49	1462	6	7	Hands	5	67	5219	89	2735	77	4375	0	Yes	31	Mostly_individual	Social_influence
49	1463	6	7	Hands	5	52	6562	53	3579	22	2500	0	Yes	31	Mostly_individual	Social_influence
49	1464	6	7	Hands	5	12	2406	40	1093	5	2188	0	Yes	31	Mostly_individual	Social_influence
49	1465	6	7	Hands	5	61	8453	44	5375	20	4359	0	Yes	31	Mostly_individual	Social_influence
49	1466	6	7	Hands	5	31	3297	28	890	29	2781	0	Yes	31	Mostly_individual	Social_influence
49	1467	6	7	Hands	5	46	3875	50	1094	43	2063	0	Yes	31	Mostly_individual	Social_influence
49	1468	6	7	Hands	5	81	5922	53	1422	53	3406	0	Yes	31	Mostly_individual	Social_influence
49	1469	6	7	Hands	5	6	2922	9	1828	0	2359	0	Yes	31	Mostly_individual	Social_influence
49	1470	6	7	Hands	5	32	5110	34	2812	43	3203	0	Yes	31	Mostly_individual	Social_influence
49	1471	6	7	Hands	5	70	4797	42	1984	69	5484	0	Yes	31	Mostly_individual	Social_influence
