# Supplementary material for: Human mate-choice copying is domain-general social learning
Source: Sci Rep. 2018 Jan 29;8:1715. doi: 10.1038/s41598-018-19770-8 (PMC5788917; doi:10.1038/s41598-018-19770-8)
Supplement: Supplementary file 5 — Analysis code - supplementary [file 41598_2018_19770_MOESM5_ESM.txt]

# load packages
library(rjags)
library(coda)

# load data 
data<-read.csv("Street_et_al_image_preference_data_2017.csv", header=T)
str(data) # data file contains 1470 observations from total 49 players

# for the main analysis, include only participants who are exclusively or near-exclusively heterosexual (0 or 1 on the response scale)
data2<-subset(data, orientation<2)
str(data2) # data file contains 1260 observations from total 42 players

# re-assign player ID numbers (must be numbered 1:42 for model to run)
data2$playerIDnew<-as.numeric(as.factor(data2$playerID))

# select the variables for analysis
initial<-data2$initial.rating # participants' initial rating
social<-data2$social.rating # social information 
final<-data2$final.rating # participants' final rating
player<-data2$playerIDnew # player identity 
condition<-as.numeric(data2$condition) # content type (art=1, faces=2, hands=3)

# extract the sample sizes
N<-length(final) # total number of trials
N_players<-length(unique(data2$playerID)) # total number of participants

# transform all ratings to fall between 0 and 1 
p.final<-(final/100)*0.999+0.0005
p.initial<-(initial/100)*0.999+0.0005
p.social<-(social/100)*0.999+0.0005

# load the model, setup to run for 3 chains, with a burn-in period of 5000 iterations
model<-jags.model("Street_et_al_2017_additional_model_JAGS_code.bug.txt", data=list('p.initial'=p.initial, 'p.social'=p.social, 'p.final'=p.final, 'player'=player, 'N_players'=N_players, 'condition'=condition, 'N'=N), n.chains=3, n.adapt=5000, quiet=F)

# run the model (takes around 25 minutes, runs 50000 iterations, sampling every 10 generations for each chain)

# RUN ONLY ONE OF THE FOLLOWING TWO OPTIONS:

# OPTION 1: this line monitors the predicted final ratings, the social influence parameter, the effect of image condition, the random participant effect and the variance of the random participant effect
results<-coda.samples(model, c('final_pred', 'social_influence', 'condition_influence_baseline', 'random_player_influence_effect', 'tau_players_social'), n.iter=50000, thin=10) 
save(results, file="model_samples_full_extra_random.txt")

# OPTION 2: this line is the same as the above but does not monitor predicted final ratings, social_influence, or random player effects (although these are still in the model). It will take up less space on your hdd.
results<-coda.samples(model, c('condition_influence_baseline', 'tau_players_social'), n.iter=50000, thin=10) 
save(results, file="model_samples_lite_extra_random.txt")

# check the minimum effective sample sizes for all parameters
sample_size <- effectiveSize(results)
range(sample_size)

# check the Gelman convergence diagnostic for all parameters
# note this may break if using model_samples_full, suggest using model_samples_lite instead
rhats <- gelman.diag(results)
rhats

# combine all three chains into a single data frame
combined_results <- rbind(as.data.frame(results[[1]]), as.data.frame(results[[2]]), as.data.frame(results[[3]]))

# medians & 95% CI for condition effects on social learning #
quantile(combined_results$'condition_influence_baseline[1]', c(0.025, 0.5, 0.975)) # art
quantile(combined_results$'condition_influence_baseline[2]', c(0.025, 0.5, 0.975)) # faces
quantile(combined_results$'condition_influence_baseline[3]', c(0.025, 0.5, 0.975)) # hands

# contrasts in effects of condition on social learning 
Faces_v_Hands<-(combined_results$'condition_influence_baseline[2]'-combined_results$'condition_influence_baseline[3]') # faces vs. hands
quantile(Faces_v_Hands, c(0.025, 0.5, 0.975))

Faces_v_Art<-(combined_results$'condition_influence_baseline[2]'-combined_results$'condition_influence_baseline[1]') # faces vs. art
quantile(Faces_v_Art, c(0.025, 0.5, 0.975))

Art_v_Hands<-(combined_results$'condition_influence_baseline[1]'-combined_results$'condition_influence_baseline[3]') # art vs. hands
quantile(Art_v_Hands, c(0.025, 0.5, 0.975))

# median, distribution and CI for the random participant effects, which now differ between conditions
1/quantile(combined_results$'tau_players_social[1]', c(0.025, 0.5, 0.975)) # random participant effect for art 

1/quantile(combined_results$'tau_players_social[2]', c(0.025, 0.5, 0.975)) # random participant effect for faces

1/quantile(combined_results$'tau_players_social[3]', c(0.025, 0.5, 0.975)) # random participant effect for hands

# contrasts in participant effect between conditions
Faces_v_Hands<-1/(combined_results$'tau_players_social[2]')-1/(combined_results$'tau_players_social[3]') # faces vs. hands
quantile(Faces_v_Hands, c(0.025, 0.5, 0.975))

Faces_v_Art<-1/(combined_results$'tau_players_social[2]')-1/(combined_results$'tau_players_social[1]') # faces vs. art
quantile(Faces_v_Art, c(0.025, 0.5, 0.975))

Art_v_Hands<-1/(combined_results$'tau_players_social[1]')-1/(combined_results$'tau_players_social[3]') # art vs. hands
quantile(Art_v_Hands, c(0.025, 0.5, 0.975))

# IF OPTION 1 WAS SELECTED, CHECK CORRESPONDENCE OF PREDICTED AND OBSERVED FINAL RATINGS

# extract predicted final ratings from all chains
results_means<-colMeans(combined_results) # take the column means, to get the mean predicted final rating for each trial across the posterior distribution
results_predicted_final<-results_means[grep("final_pred", names(results_means))] # extract only the columns with predicted final ratings

# Pseudo R^2 - Pearson's correlation of predicted vs. observed final ratings
cor.test(results_predicted_final, p.final, method="pearson") # Pearson's corr 
cor.test(results_predicted_final, p.final, method="pearson")$estimate^2 # pseudo R squared
